# Supplementary material for: U.S. politics as a reminder of historical losses in American Indian Adults: Implications for political participation
Source: PLoS One. 2025 Dec 8;20(12):e0336671. doi: 10.1371/journal.pone.0336671 (PMC12685180; doi:10.1371/journal.pone.0336671)
Supplement: S1 File — (XLSX) [file pone.0336671.s001.xlsx]

## Sheet: USPLRS_ZIP_removed
Age	Gender	INCOME	raw_income	Political_Participation_1	Political_Participation_2	Political_Participation_3	Political_Participation_4	Political_Participation_5	Political_Participation_6	Political_Participation_Total	HLS_1	HLS_2	HLS_3	HLS_4	HLS_5	HLS_6	HLS_7	HLS_8	HLS_9	HLS_10	HLS_11	HLS_12	HLS_Total	USPLRS_1	USPLRS_2	USPLRS_3	USPLRS_4	USPLRS_5	USPLRS_6	USPLRS_7	USPLRS_8	USPLRS_9	USPLRS_10	USPLRS_11	USPLRS_12	USPLRS_Total	USPLRS_Factor1	USPLRS_Factor2	USPLRS_Factor3
45-50	2	3	25000	1	1	3	3	3	4	15	3	6	6	6	6	5	5	5	5	5	5	5	62	5	5	5	5	5	5	5	5	5	5	5	5	55	30	15	10
50-55	2	3	25000	4	1	4	4	4	4	21	2	5	5	5	2	5	5	5	5	6	5	5	55	5	5	5	3	5	5	5	5	5	5	5	5	53	30	13	10
40-45	2	8	75000	3	3	3	3	3	3	18	9	9	9	9	9	9	9	9	9	9	9	9	108	3	3	3	3	3	3	3	3	3	3	3	3	33	18	9	6
55-60	2	4	35000	1	2	2	2	3	3	13	2	2	2	2	2	2	2	2	2	4	2	2	26	3	3	3	4	5	5	5	3	3	4	3	3	41	24	10	7
45-50	2	2	15000	4	1	4	4	4	5	22	2	2	2	1	2	2	3	3	2	2	1	1	23	4	3	4	3	4	4	5	3	3	3	3	3	38	23	9	6
15-20	2	8	75000	2	1	3	2	2	1	11	6	6	6	6	6	6	6	6	6	6	6	6	72	5	5	5	5	5	5	5	5	5	5	5	5	55	30	15	10
55-60	2	4	35000	1	1	1	2	2	2	9	4	4	5	3	9	3	5	4	5	5	4	5	56	5	4	4	3	5	4	4	5	5	4	4	5	48	27	12	9
30-35	2	8	75000	1	1	4	4	4	4	18	9	9	9	9	9	9	9	9	9	9	9	9	108	1	1	1	1	1	1	1	1	1	1	1	1	11	6	3	2
65-70	1	4	35000	4	3	3	4	4	4	22	2	2	2	2	2	2	2	2	2	2	2	2	24	4	4	4	4	4	4	4	4	4	4	4	4	44	24	12	8
20-25	2	6	55000	5	1	3	3	3	3	18	6	6	6	6	6	6	6	6	6	6	6	6	72	4	4	4	4	4	4	4	4	4	4	4	4	44	24	12	8
40-45	2	9	85000	2	1	2	2	1	2	10	4	1	1	4	2	4	6	6	5	6	6	4	49	3	4	2	3	3	3	3	4	3	2	4	3	35	20	10	5
18-20	2	1	5000	1	1	1	1	1	1	6	1	1	1	1	1	1	1	1	1	1	1	1	12	1	1	1	1	1	1	1	1	1	1	1	1	11	6	3	2
55-60	1	2	15000	1	1	2	2	1	1	8	2	2	2	1	1	2	2	2	2	2	2	2	22	2	2	2	2	2	2	2	2	2	2	2	2	22	12	6	4
25-30	2	3	25000	1	1	3	3	2	2	12	3	6	5	3	5	3	4	5	6	6	6	5	57	4	4	3	5	4	4	4	4	4	3	3	4	43	24	12	7
30-35	2	6	55000	2	1	2	2	2	3	12	3	5	3	1	3	5	4	6	6	6	5	5	52	4	4	4	3	4	4	4	5	3	4	4	4	43	25	10	8
30-35	2	1	5000	1	1	3	5	5	5	20	6	6	6	1	4	4	6	6	4	4	5	5	57	5	5	3	3	3	3	3	3	5	3	3	5	41	22	11	8
36-40	1	6	55000	1	1	3	3	2	1	11	2	2	1	2	1	1	2	1	1	1	2	1	17	2	2	2	2	2	2	4	2	2	2	2	2	24	14	6	4
36-40	1	3	25000	5	2	1	1	1	1	11	6	6	6	6	6	6	6	6	6	6	6	6	72	5	5	5	5	5	5	5	5	5	5	5	5	55	30	15	10
50-55	2	1	5000	2	1	2	2	1	1	9	2	2	2	2	2	2	3	2	2	2	2	2	25	4	4	4	3	3	4	4	4	3	3	4	4	40	23	10	7
35-40	1	4	35000	3	3	3	3	3	3	18	5	5	5	5	5	5	5	5	5	5	5	5	60	3	3	3	3	3	3	3	3	3	3	3	3	33	18	9	6
45-50	2	11	105000	1	1	4	4	3	3	16	2	2	2	2	2	2	2	2	3	3	2	2	26	3	2	2	2	2	2	3	2	2	2	2	2	24	14	6	4
18-20	1	2	15000	1	2	1	3	3	1	11	4	2	2	3	2	3	2	3	2	3	4	4	34	3	3	3	3	3	4	3	3	4	3	4	3	36	19	11	6
30-35	1	6	55000	5	2	5	5	5	5	27	4	4	5	4	6	6	5	5	6	2	4	2	53	5	4	5	4	4	5	5	5	4	4	4	4	48	28	12	8
55-60	1	4	35000	3	3	3	3	3	2	17	4	4	4	3	4	4	3	3	3	3	3	3	41	3	3	2	2	3	3	2	3	3	3	3	3	31	17	8	6
30-35	2	3	25000	3	2	2	1	1	2	11	4	4	3	3	2	1	3	2	2	3	3	3	33	3	5	4	4	5	2	5	4	5	5	2	4	44	24	11	9
30-35	2	12	150000	1	2	1	1	1	1	7	2	5	4	4	3	2	2	3	2	2	5	5	39	3	5	5	5	4	5	5	4	4	3	1	5	44	26	10	8
60-65	1	10	95000	4	1	4	3	4	4	20	3	3	1	1	1	1	3	1	3	5	1	2	25	3	4	2	3	4	4	4	3	3	4	3	4	39	22	9	8
40-45	1	8	75000	1	1	1	1	1	1	6	6	1	6	1	6	6	6	6	6	6	6	6	62	3	3	3	3	3	3	3	3	3	3	3	3	33	18	9	6
18-20	2	1	5000	1	1	1	1	1	1	6	1	4	3	3	1	1	1	3	1	1	1	1	21	4	3	3	4	1	2	2	3	2	2	1	2	26	15	7	4
45-50	2	6	55000	4	2	3	1	2	2	14	4	2	2	1	2	4	2	5	5	5	4	4	40	5	3	3	3	4	4	4	4	3	4	4	4	42	24	10	8
60-65	2	5	45000	1	1	3	2	4	4	15	5	6	6	2	5	6	5	5	6	5	5	5	61	5	3	4	3	4	4	5	3	3	4	4	4	42	24	10	8
18-20	2	6	55000	2	2	3	3	3	3	16	2	2	2	5	5	6	6	2	2	2	2	2	38	2	1	1	1	5	5	5	2	2	2	4	2	31	20	7	4
20-25	1	2	15000	1	1	1	1	1	1	6	1	1	1	1	1	1	1	1	1	1	1	1	12	1	1	1	1	1	1	1	1	1	1	1	1	11	6	3	2
30-35	1	2	15000	3	3	4	4	4	4	22	9	9	9	9	9	9	9	9	9	9	9	9	108	3	3	3	4	3	3	3	3	3	3	3	3	34	18	10	6
20-25	1	10	95000	1	1	2	2	2	2	10	2	1	2	1	1	1	1	1	1	4	1	3	19	4	3	4	3	3	3	3	3	3	4	3	4	36	19	9	8
20-25	1	3	25000	4	3	2	4	4	5	22	3	5	5	4	4	6	6	4	3	2	5	6	53	3	3	4	3	2	2	4	1	1	3	3	2	27	15	7	5
35-40	1	3	25000	3	1	4	3	3	2	16	1	1	1	1	2	5	2	2	2	2	2	2	23	3	3	3	3	4	4	4	4	4	3	5	3	40	22	12	6
45-50	2	10	95000	1	1	4	5	1	5	17	5	5	5	5	5	5	5	5	5	5	5	5	60	4	5	5	4	4	5	5	5	5	4	4	5	50	28	13	9
25-30	2	1	5000	3	1	4	4	4	4	20	4	5	6	6	4	6	6	6	3	4	3	6	59	5	5	5	4	4	4	5	5	5	5	4	5	51	28	13	10
50-55	2	1	5000	1	1	1	1	1	1	6	6	6	6	6	6	6	6	6	6	6	6	6	72	5	5	5	5	5	5	5	5	5	3	5	5	53	30	15	8
36-40	2	4	35000	2	1	4	3	4	4	18	2	2	2	3	3	4	2	2	4	1	2	1	28	3	3	3	4	4	3	3	3	4	3	3	3	36	19	11	6
25-30	2	1	5000	2	1	2	2	2	2	11	3	5	5	5	5	5	5	5	5	5	5	5	58	4	4	4	4	4	4	4	4	4	4	4	4	44	24	12	8
40-45	2	2	15000	3	1	4	4	4	4	20	4	3	4	2	2	4	5	4	6	5	3	3	45	5	4	5	3	3	4	5	5	4	4	4	3	44	26	11	7
30-35	1	9	85000	3	1	4	5	3	3	19	4	3	3	3	4	4	4	4	4	4	5	4	46	4	4	4	4	4	4	4	4	4	4	4	4	44	24	12	8
55-60	1	11	105000	2	1	1	2	2	2	10	2	3	4	1	3	4	2	2	3	2	2	3	31	4	4	4	2	4	4	4	4	4	4	4	4	42	24	10	8
20-25	2	2	15000	3	2	2	2	1	5	15	3	2	6	5	4	2	1	6	4	2	5	3	43	4	2	4	2	3	3	2	1	2	5	2	2	28	15	6	7
35-40	1	8	75000	3	1	5	5	5	5	24	1	1	1	1	1	1	1	1	2	3	1	1	15	1	1	1	1	1	1	1	1	1	1	1	1	11	6	3	2
35-40	2	1	5000	1	1	1	1	1	1	6	5	5	5	5	5	5	5	5	5	5	5	5	60	5	5	5	5	5	5	5	5	5	4	5	5	54	30	15	9
30-35	2	3	25000	1	1	1	1	1	1	6	2	3	2	2	2	3	1	3	2	3	3	3	29	4	4	4	3	4	5	4	4	2	2	4	4	40	25	9	6
65-70	2	1	5000	2	2	2	2	2	2	12	5	3	4	4	4	5	4	5	4	5	4	4	51	3	3	3	3	3	3	4	3	3	3	3	3	34	19	9	6
20-25	2	4	35000	4	2	2	3	5	3	19	2	9	5	4	9	4	2	5	6	4	2	9	61	2	1	5	5	3	5	4	1	4	1	4	4	34	16	13	5
40-45	1	8	75000	2	2	4	4	5	5	22	5	6	6	6	6	5	4	5	4	5	5	5	62	5	4	5	5	5	5	5	5	5	4	5	4	52	29	15	8
30-35	2	1	5000	1	1	1	2	2	1	8	1	2	1	2	1	2	1	2	1	2	1	2	18	3	3	4	4	3	3	3	4	5	4	3	4	39	19	12	8
60-65	2	11	105000	1	2	4	4	5	2	18	3	3	3	3	3	3	3	4	3	4	3	3	38	5	5	5	5	5	4	5	5	4	5	4	5	52	29	13	10
65-70	1	11	105000	1	1	5	5	5	5	22	2	1	1	1	2	2	2	1	3	2	1	2	20	3	2	3	2	3	3	3	3	3	3	3	3	31	17	8	6
70-75	1	4	35000	1	1	1	1	1	1	6	1	2	3	9	1	2	5	5	9	5	5	6	53	4	4	5	1	1	4	4	4	2	3	1	4	32	21	4	7
70-75	2	9	85000	1	1	3	2	2	2	11	9	9	9	1	9	9	9	9	9	9	9	9	100	1	1	1	1	1	1	1	1	1	1	1	1	11	6	3	2
70-75	2	8	75000	2	1	3	4	3	4	17	2	1	9	2	2	2	2	2	2	2	2	2	30	4	3	3	3	3	3	3	4	4	3	4	3	37	20	11	6
40-45	1	1	5000	3	3	1	1	5	3	16	6	3	5	4	1	2	9	5	6	4	9	9	63	4	5	3	5	4	2	5	3	5	4	2	1	40	23	12	5
65-70	2	8	75000	1	1	3	4	3	4	16	3	2	2	2	2	2	3	2	2	1	2	2	25	4	3	3	3	4	4	4	3	3	3	3	3	37	22	9	6
35-40	1	12	150000	1	2	5	5	5	5	23	2	2	2	2	2	3	1	3	3	3	3	3	29	2	2	2	2	2	2	2	2	2	2	2	2	22	12	6	4
50-55	1	9	85000	5	4	5	5	5	5	29	3	3	3	3	3	3	3	3	3	3	3	3	36	5	3	5	5	5	5	5	5	5	5	3	5	51	28	13	10
65-70	2	11	105000	1	1	3	3	2	3	13	2	2	2	1	1	2	1	2	2	1	1	2	19	3	3	3	3	3	3	3	3	3	3	3	3	33	18	9	6
60-65	1	2	15000	1	1	2	2	4	4	14	9	9	9	1	1	1	1	1	1	1	1	1	36	3	3	3	3	3	3	3	3	3	3	3	3	33	18	9	6
70-75	2	4	35000	3	2	3	3	1	2	14	9	9	2	2	2	1	9	4	5	5	5	5	58	4	4	4	4	4	3	5	4	3	4	2	4	41	24	9	8
65-70	2	1	5000	1	1	2	3	3	2	12	1	1	1	1	1	1	1	1	1	9	9	9	36	3	4	3	3	4	4	3	4	4	4	4	4	41	22	11	8
65-70	2	12	150000	2	1	4	4	1	4	16	4	4	4	4	4	4	4	4	4	4	4	4	48	4	3	3	3	5	5	4	4	3	3	4	3	41	25	10	6
70-75	1	9	85000	3	2	5	5	3	1	19	1	1	1	1	1	1	1	2	1	1	1	1	13	2	2	2	2	2	2	3	2	2	2	2	2	23	13	6	4
80-85	1	5	45000	1	2	5	1	5	4	18	2	2	9	9	9	2	1	3	3	4	4	2	50	3	3	3	3	3	3	3	3	3	3	3	3	33	18	9	6
65-70	1	4	35000	1	1	4	4	4	4	18	3	5	6	5	5	5	5	5	5	5	5	5	59	4	4	4	4	4	4	4	4	4	4	4	4	44	24	12	8
70-75	2	3	25000	1	1	1	1	1	1	6	2	2	2	2	2	2	2	2	2	2	2	2	24	4	4	4	4	4	4	4	4	4	4	4	4	44	24	12	8
60-65	2	5	45000	1	1	1	4	2	2	11	9	1	4	1	6	6	6	6	6	6	6	6	63	4	4	4	4	4	4	4	4	5	4	4	4	45	24	13	8
25-30	1	4	35000	4	3	4	5	5	5	26	1	3	3	3	5	4	2	5	9	4	4	2	45	5	3	5	5	5	5	5	5	5	4	5	5	52	28	15	9
18-20	2	2	15000	3	2	2	2	3	3	15	5	4	5	5	5	5	5	5	5	5	3	4	56	3	3	3	3	3	3	3	3	3	3	3	3	33	18	9	6
25-30	2	10	95000	1	1	1	1	2	2	8	1	1	1	1	1	1	1	1	1	1	1	1	12	1	1	1	1	1	1	1	1	1	2	1	1	12	6	3	3
35-40	2	3	25000	1	1	1	1	1	1	6	9	9	9	4	4	4	4	4	4	4	4	4	63	2	2	2	2	2	2	2	2	2	2	2	2	22	12	6	4
65-70	2	2	15000	3	2	4	4	4	4	21	2	2	3	2	2	2	2	2	4	4	4	3	32	3	3	3	3	3	3	3	3	3	3	3	3	33	18	9	6
18-20	2	2	15000	2	2	3	3	3	3	16	5	4	4	4	4	4	4	4	3	3	2	4	45	1	3	3	3	2	1	2	4	3	4	3	3	29	13	9	7
20-25	1	4	35000	1	3	4	1	3	4	16	2	2	2	2	2	2	3	3	4	3	4	4	33	2	4	4	2	4	4	4	3	2	3	3	3	34	21	7	6
45-50	1	2	15000	5	5	3	4	5	5	27	2	3	1	2	3	3	2	3	4	5	5	9	42	1	4	1	1	1	1	3	2	1	1	5	1	21	12	7	2
35-40	2	12	150000	4	4	5	5	5	5	28	3	5	6	6	6	6	6	6	6	6	6	6	68	5	5	5	5	5	5	5	5	5	5	5	5	55	30	15	10
40-45	2	11	105000	1	2	5	5	3	4	20	9	9	9	9	9	9	9	9	9	9	3	9	102	3	3	3	3	3	3	3	3	3	3	3	3	33	18	9	6
70-75	1	12	150000	1	1	4	4	4	4	18	3	3	3	3	3	4	4	4	4	5	5	4	45	4	3	4	3	4	4	3	4	4	3	4	4	40	22	11	7
35-40	2	1	5000	1	1	3	2	2	3	12	4	4	4	4	4	4	4	4	4	4	4	4	48	3	4	3	3	4	4	4	5	4	4	3	3	41	24	10	7
18-20	1	2	15000	2	2	2	3	2	4	15	4	2	6	4	5	2	1	4	4	6	4	4	46	5	3	5	2	2	4	3	5	4	4	4	3	39	22	10	7
40-45	1	2	15000	1	2	1	3	3	2	12	1	2	4	1	2	3	3	5	4	2	2	1	30	1	3	2	1	1	1	1	3	1	1	1	1	15	10	3	2
50-55	2	12	150000	5	1	2	4	4	4	20	1	1	1	9	1	3	6	4	6	5	5	5	47	3	3	3	3	4	4	3	4	4	5	4	4	41	21	11	9
45-50	2	11	105000	2	2	4	3	4	4	19	4	4	4	4	4	4	4	4	4	4	4	4	48	4	4	4	4	4	4	4	5	4	4	4	4	45	25	12	8
55-60	2	1	5000	1	1	1	1	1	1	6	2	2	2	1	1	1	1	1	1	1	1	1	15	3	3	3	3	3	3	3	3	3	3	3	3	33	18	9	6
25-30	2	1	5000	1	1	2	2	3	3	12	2	3	3	3	3	2	2	4	4	3	9	3	41	3	3	3	3	3	3	3	3	3	3	3	3	33	18	9	6
20-25	1	5	45000	3	4	4	3	4	2	20	5	4	5	5	4	5	6	6	5	5	5	4	59	4	4	4	2	2	4	2	2	3	5	3	4	35	18	8	9
25-30	1	1	5000	3	3	5	4	3	2	20	4	3	4	4	2	4	2	4	2	4	2	3	38	4	4	5	5	4	3	4	5	5	4	3	4	45	24	13	8
30-35	1	4	35000	1	1	1	1	2	3	9	2	1	1	1	1	2	9	3	1	1	2	1	25	2	2	1	3	1	2	3	1	1	3	3	1	22	11	7	4
25-30	1	1	5000	4	2	4	3	4	5	22	5	4	4	1	3	5	5	5	3	6	4	5	50	4	4	4	1	4	5	5	4	2	3	3	3	38	26	6	6
18-20	2	2	15000	1	1	2	2	2	3	11	3	5	5	6	6	4	4	6	6	3	3	3	54	3	3	3	3	3	3	3	3	3	3	3	3	33	18	9	6
18-20	1	2	15000	1	4	1	2	5	4	17	5	5	4	6	6	3	5	4	6	5	2	5	56	1	4	3	3	1	4	2	5	1	2	1	3	27	17	5	5
40-45	2	1	5000	3	1	5	5	5	5	24	4	4	3	1	2	5	2	3	4	6	6	4	44	4	3	3	1	3	4	3	4	4	5	4	4	39	21	9	9
35-40	1	6	55000	1	1	4	4	3	4	17	2	1	1	2	2	2	1	1	2	2	2	1	19	2	1	1	2	1	2	1	1	1	3	2	1	17	8	5	4
40--45	2	8	75000	5	3	5	5	5	5	28	3	9	9	3	4	9	2	2	1	5	5	5	57	4	3	4	4	5	4	3	5	2	5	3	5	43	24	9	10
55-60	1	4	35000	4	2	3	4	4	4	21	3	4	4	3	3	2	4	3	4	5	3	3	41	2	2	3	3	2	3	4	3	4	3	4	3	33	16	11	6
20-25	2	3	25000	5	3	4	5	5	4	26	4	3	4	3	4	5	5	6	6	6	9	2	57	3	3	3	3	4	4	4	4	4	4	2	2	37	22	9	6
30-35	1	11	105000	2	3	1	1	2	2	11	3	3	3	1	2	3	4	4	4	3	3	4	37	4	4	3	4	2	2	2	4	3	2	3	4	34	18	10	6
20-25	2	3	25000	5	5	3	3	3	3	22	4	4	4	4	4	4	4	4	4	4	4	4	48	3	3	3	3	3	3	3	3	3	3	3	3	33	18	9	6
25-30	2	6	55000	1	2	4	5	2	2	16	1	1	1	1	1	1	1	1	1	1	1	1	12	1	1	1	1	1	1	1	1	1	1	1	1	11	6	3	2
25-30	2	4	35000	2	3	4	3	4	4	20	3	2	2	4	2	3	2	9	4	3	2	1	37	4	2	5	4	5	4	5	4	1	5	3	1	38	24	8	6
25-30	2	8	75000	4	2	2	3	5	3	19	4	4	3	2	3	4	3	2	4	5	4	4	42	2	4	2	2	4	3	2	3	2	5	5	1	33	18	9	6
25-30	2	2	15000	4	3	4	2	4	3	20	4	5	2	5	4	4	5	6	5	3	4	5	52	3	3	3	3	3	3	3	3	3	3	3	4	34	18	9	7
45-50	2	10	95000	1	1	3	1	1	1	8	2	2	2	1	1	2	2	2	1	3	2	2	22	3	2	3	3	2	2	2	2	1	2	2	3	24	13	6	5
45-50	2	3	25000	1	1	1	1	1	1	6	4	4	4	4	9	1	1	4	6	4	6	1	48	3	3	3	3	3	3	3	3	3	3	3	3	33	18	9	6
75-80	2	10	95000	2	1	3	3	3	3	15	3	3	3	3	3	3	3	3	3	3	3	3	36	4	4	4	4	4	4	4	4	4	4	4	3	43	24	12	7
45-50	2	6	55000	1	1	2	2	2	3	11	6	6	6	5	5	5	5	5	6	5	5	6	65	4	4	3	5	2	3	4	4	4	4	3	5	42	21	12	9
20-25	1	1	5000	1	1	2	1	4	4	13	1	1	1	1	1	2	1	3	1	3	2	5	22	5	5	5	4	4	4	4	5	4	5	4	4	48	27	12	9
40-45	2	1	5000	1	1	1	1	1	3	8	2	1	2	1	2	2	2	2	2	3	1	3	23	3	3	3	1	3	3	3	3	1	3	3	3	29	18	5	6
18-20	1	5	45000	3	1	3	3	4	4	18	2	2	2	2	2	2	2	2	2	2	2	2	24	3	3	4	3	3	3	3	4	3	3	3	3	34	19	9	6
35-40	2	2	15000	3	1	3	3	3	3	16	3	1	4	1	5	5	4	5	5	5	5	5	48	5	1	5	1	5	5	4	5	4	1	5	5	41	25	10	6
18-20	2	2	15000	2	1	2	1	3	3	12	3	3	2	3	2	2	3	2	1	3	2	1	27	2	3	1	2	1	1	1	2	3	3	2	3	23	10	7	6
50-55	2	2	15000	2	1	2	2	3	3	13	4	4	2	1	4	6	1	5	4	6	4	4	45	5	4	5	2	4	4	4	5	4	5	4	4	45	26	10	9
65-70	2	3	25000	2	2	5	5	1	1	16	1	1	1	1	1	1	1	1	1	1	1	1	12	1	1	1	1	1	1	1	1	1	1	1	1	11	6	3	2
55-60	2	4	35000	3	2	3	3	2	3	16	9	4	3	1	1	1	1	1	1	1	1	1	25	5	5	5	5	5	5	5	5	3	5	5	5	53	30	13	10
45-50	2	2	15000	3	2	3	4	3	3	18	5	3	6	4	3	6	5	5	3	3	4	3	50	4	4	4	4	4	4	2	4	4	3	4	2	39	22	12	5
20-25	2	11	105000	4	5	4	5	4	3	25	4	6	4	4	3	6	6	5	6	6	6	6	62	5	5	4	5	5	5	4	4	5	4	4	4	50	28	14	8
25-30	1	9	85000	1	4	3	2	3	4	17	3	2	5	3	6	2	5	4	3	2	6	4	45	5	4	2	3	2	5	4	3	4	5	3	5	43	23	10	10
25-30	3	5	45000	3	5	1	3	3	4	19	4	3	3	1	1	5	4	3	6	5	4	4	43	4	4	4	1	5	4	3	3	2	1	3	2	32	23	6	3
35-40	2	4	35000	1	1	1	1	1	1	6	3	5	5	3	3	3	2	2	5	5	4	5	45	4	4	4	3	4	4	4	4	4	4	4	4	43	24	11	8
40-45	2	1	5000	1	1	5	5	1	4	17	5	5	5	1	2	5	3	3	6	6	5	6	52	5	5	4	3	5	5	4	5	2	3	3	3	43	29	8	6
35-40	2	3	25000	3	3	3	3	3	3	18	9	9	9	9	9	9	9	9	9	9	9	9	108	3	3	3	3	3	3	3	3	3	3	3	3	33	18	9	6
50-55	2	1	5000	2	2	3	5	1	1	14	9	6	4	3	5	5	6	9	9	3	3	2	64	4	3	4	4	3	3	3	4	4	3	3	4	38	20	11	7
55-60	1	2	15000	3	1	1	2	4	3	14	1	1	1	1	1	2	1	1	1	1	1	1	13	1	1	1	1	1	1	1	1	1	1	1	1	11	6	3	2
18-20	1	8	75000	1	1	1	1	1	1	6	9	9	9	9	9	9	9	9	9	9	9	9	108	3	3	3	3	3	3	3	3	3	3	3	3	33	18	9	6
30-35	2	1	5000	1	1	1	1	1	1	6	1	1	1	1	1	1	1	1	1	1	1	1	12	1	1	1	1	1	1	1	1	1	1	1	1	11	6	3	2
45-50	2	4	35000	1	3	3	3	3	3	16	1	1	1	1	1	1	1	1	1	1	1	1	12	3	3	3	3	3	3	3	3	3	3	3	3	33	18	9	6
35-40	2	2	15000	2	1	2	2	2	3	12	4	4	3	4	4	4	5	4	4	4	5	4	49	4	4	4	4	4	4	4	4	4	4	4	4	44	24	12	8
25-30	2	4	35000	5	1	5	5	5	5	26	3	1	1	1	1	5	6	4	2	5	6	4	39	4	3	4	3	4	4	4	4	4	3	3	4	40	23	10	7
20-25	2	5	45000	3	4	5	2	4	3	21	2	3	2	1	5	5	9	6	6	2	4	6	51	4	4	3	2	3	4	4	3	2	1	3	5	35	22	7	6
20-25	2	9	85000	1	1	1	1	2	2	8	1	1	1	1	1	1	1	1	2	2	1	2	15	1	3	3	5	3	3	2	4	4	4	3	2	34	16	12	6
25-30	2	6	55000	1	2	3	2	5	4	17	5	5	1	2	2	2	5	2	2	5	5	5	41	4	3	5	5	3	5	5	5	5	4	5	3	47	25	15	7
60-65	2	6	55000	1	1	1	1	1	1	6	6	9	4	9	4	6	6	4	3	4	3	5	63	5	5	5	5	5	5	5	5	5	5	5	5	55	30	15	10
20-25	1	1	5000	5	2	3	3	2	2	17	1	6	1	1	9	1	6	2	9	2	2	3	43	3	1	2	5	3	3	5	2	4	4	4	2	36	17	13	6
35-40	1	10	95000	1	1	1	1	1	1	6	2	2	2	1	1	1	1	1	1	1	1	1	15	1	1	1	1	1	1	1	1	1	1	1	1	11	6	3	2
70-75	1	7	65000	1	1	3	3	3	1	12	1	1	1	1	1	1	1	1	1	1	1	1	12	3	3	3	3	3	3	3	3	3	3	3	3	33	18	9	6
30-35	1	1	5000	1	1	1	1	1	2	7	9	9	9	9	9	9	9	9	9	9	9	9	108	3	3	3	3	3	3	3	3	3	3	3	3	33	18	9	6
20-25	2	2	15000	5	1	1	1	3	3	14	6	5	5	6	4	4	4	6	2	2	6	6	56	4	4	2	2	4	2	4	3	3	1	4	4	35	21	9	5
25-30	2	2	15000	3	1	3	1	3	3	14	6	3	6	3	3	6	6	6	4	3	5	3	54	5	3	3	2	4	5	5	4	3	2	4	2	39	26	9	4
30-35	2	1	5000	1	1	3	4	2	4	15	2	6	5	2	2	5	5	5	6	3	2	5	48	3	3	2	4	3	4	3	3	4	4	4	4	39	19	12	8
20-25	2	3	25000	2	3	2	1	3	3	14	3	5	3	9	6	5	6	5	4	3	6	5	60	5	2	3	4	4	3	4	4	4	2	4	4	40	22	12	6
60-65	2	7	65000	1	1	1	1	2	3	9	2	3	2	1	1	1	2	3	2	2	2	2	23	4	3	4	3	3	4	5	4	3	4	3	3	39	23	9	7
20-25	2	2	15000	5	5	5	4	4	5	28	5	5	5	3	4	5	5	6	6	5	6	5	60	5	4	5	4	4	3	3	5	4	5	4	4	45	24	12	9
45-50	2	10	95000	4	3	5	4	4	2	22	4	4	4	2	2	2	2	2	4	3	4	3	36	4	4	4	4	4	4	4	4	4	4	4	4	44	24	12	8
20-25	2	3	25000	3	3	5	5	3	4	23	4	5	5	5	4	2	1	3	4	5	4	3	45	2	3	4	3	2	1	3	2	1	1	1	3	22	13	5	4
20-25	2	6	55000	3	2	3	4	4	4	20	4	3	2	1	3	4	4	4	2	5	5	3	40	5	4	4	1	1	5	5	4	1	5	3	4	38	24	5	9
45-50	2	6	55000	3	3	2	3	2	3	16	4	3	3	1	3	2	1	3	4	4	5	5	38	2	1	2	2	2	3	3	2	2	2	3	4	26	13	7	6
65-70	1	1	5000	1	1	1	1	4	3	11	4	4	2	1	4	1	9	9	9	5	4	4	56	3	3	3	3	3	3	3	3	3	3	3	3	33	18	9	6
30-35	1	6	55000	2	3	4	5	3	2	19	2	4	2	5	4	4	3	3	3	2	1	3	36	2	2	1	4	4	3	1	1	4	2	4	4	31	13	12	6
50-55	2	2	15000	3	2	3	5	5	5	23	4	4	4	4	5	4	4	4	4	4	4	4	49	4	4	4	4	4	4	4	4	4	4	4	4	44	24	12	8
20-25	2	1	5000	1	1	2	3	4	5	16	1	1	1	1	1	1	1	1	1	1	1	1	12	5	5	2	5	1	1	5	5	3	5	5	4	44	22	13	9
20-25	2	4	35000	2	2	1	1	1	3	10	4	4	1	1	3	4	1	1	6	6	6	6	43	4	4	4	3	3	3	4	3	4	3	3	3	37	21	10	6
40-45	2	10	95000	4	3	4	3	4	3	21	4	5	2	5	4	4	1	4	5	4	4	4	46	4	4	4	5	4	4	2	4	4	4	4	4	43	22	13	8
25-30	2	2	15000	4	4	4	4	4	3	23	3	9	5	6	4	4	3	6	3	5	4	3	55	4	4	2	5	5	4	2	3	1	5	1	3	37	22	7	8
20-25	2	2	15000	2	1	1	3	2	4	13	5	5	5	5	6	6	6	5	5	4	4	5	61	5	5	5	5	3	3	5	5	4	5	5	4	49	26	14	9
45-50	1	3	25000	2	2	4	4	5	2	19	6	6	6	6	6	1	6	6	1	5	3	5	57	5	3	3	3	4	2	2	2	1	3	4	4	33	18	8	7
18-20	1	3	25000	4	5	5	5	5	5	29	6	6	6	3	3	5	6	6	3	3	5	2	54	5	5	5	5	5	4	3	5	5	3	5	3	48	27	15	6
60-65	1	11	105000	3	2	3	3	3	3	17	2	2	2	1	1	2	1	2	3	2	2	2	22	3	3	3	3	2	3	3	2	3	2	3	3	30	16	9	5
25-30	2	8	75000	1	1	4	3	3	4	16	2	1	2	2	3	2	2	2	3	1	2	2	24	4	4	4	4	4	4	4	4	4	4	4	4	44	24	12	8
25-30	1	7	65000	1	1	4	5	5	5	21	1	1	1	1	1	1	1	1	1	1	1	1	12	4	4	1	3	5	5	4	3	3	4	4	4	43	25	10	8
30-35	2	2	15000	3	3	4	4	5	5	24	2	3	3	4	3	2	3	5	5	6	4	4	44	5	4	5	2	5	4	4	3	2	5	1	5	40	25	5	10
25-30	2	2	15000	1	1	5	3	3	3	16	2	3	3	3	3	2	3	4	3	4	3	4	37	4	4	2	3	4	4	4	3	3	3	3	2	37	23	9	5
50-55	2	8	75000	5	1	5	5	5	5	26	6	2	6	1	2	3	9	2	6	9	3	9	58	4	4	4	1	2	3	3	2	4	3	3	2	31	18	8	5
20-25	2	4	35000	4	3	4	3	3	4	21	3	2	3	1	2	2	2	3	1	3	3	5	30	4	1	2	3	2	3	3	3	1	3	2	3	28	16	6	6
20-25	2	5	45000	3	2	4	4	4	4	21	5	6	6	6	6	6	6	6	6	6	6	6	71	4	4	4	4	4	4	4	4	4	4	4	4	44	24	12	8
45-50	2	3	25000	2	1	5	4	5	3	20	1	2	3	1	2	2	2	2	4	2	4	6	31	5	4	3	4	4	5	5	5	5	5	4	5	51	28	13	10
18-20	1	1	5000	3	4	3	3	4	4	21	2	2	1	2	5	3	2	3	3	4	3	5	35	3	3	3	3	3	4	3	3	3	4	3	2	34	19	9	6
30-35	1	7	65000	1	1	1	1	1	1	6	9	9	9	9	9	9	9	9	9	9	9	9	108	3	3	3	3	3	3	3	3	3	3	3	3	33	18	9	6
25-30	1	12	150000	3	1	3	5	4	5	21	1	1	1	1	1	1	1	1	1	2	1	1	13	3	3	1	1	3	3	3	3	4	1	3	3	30	18	8	4
20-25	2	4	35000	3	1	2	3	4	4	17	4	5	5	5	5	4	5	4	5	5	5	5	57	4	2	2	2	4	3	4	2	3	2	2	2	30	19	7	4
20-25	2	1	5000	3	2	3	3	3	4	18	6	6	5	5	6	5	6	6	6	5	5	4	65	4	4	4	3	4	4	4	4	3	4	4	4	42	24	10	8
20-25	1	2	15000	2	3	3	3	3	4	18	4	3	2	3	2	4	4	4	4	4	5	5	44	3	1	2	3	3	2	4	2	4	2	5	2	31	15	12	4
30-35	2	4	35000	2	1	2	2	2	3	12	5	5	5	5	3	5	2	4	5	5	5	4	53	5	2	2	1	2	5	4	1	1	1	1	2	25	19	3	3
20-25	2	4	35000	1	1	1	1	1	1	6	1	1	1	1	1	1	1	1	2	1	1	1	13	1	2	1	1	1	1	1	5	1	1	1	2	17	11	3	3
25-30	2	2	15000	3	2	5	4	4	3	21	2	3	3	1	3	3	3	2	2	5	5	5	37	1	2	2	3	4	2	1	3	5	4	2	4	31	13	10	8
20-25	2	1	5000	3	5	5	5	4	5	27	6	9	2	6	9	9	4	9	6	9	6	9	84	2	3	2	3	3	4	4	4	3	4	4	5	39	20	10	9
55-60	2	4	35000	3	2	2	2	2	4	15	2	2	2	2	4	4	4	4	6	5	5	5	45	4	3	3	3	4	4	4	3	4	3	4	3	39	22	11	6
45-50	2	2	15000	3	2	5	5	2	2	19	2	2	2	2	2	2	3	3	4	3	3	2	30	4	4	4	4	4	3	3	4	4	3	4	4	41	22	12	7
40-45	1	8	75000	1	1	2	3	2	1	10	2	2	3	2	2	2	2	3	2	3	2	3	28	2	4	4	4	4	3	4	4	2	2	2	3	34	21	8	5
60-65	2	2	15000	5	2	5	5	5	5	27	3	3	3	2	1	1	3	3	2	3	2	2	28	4	2	4	3	3	3	3	4	3	3	3	3	34	19	9	6
35-40	2	1	5000	1	1	3	3	1	1	10	4	5	5	1	1	3	5	4	6	9	2	2	47	5	4	5	3	3	4	5	4	5	3	4	3	43	25	12	6
20-25	2	1	5000	1	1	1	1	2	2	8	2	3	3	2	3	2	1	2	5	5	2	5	35	5	3	5	3	2	5	3	5	3	5	3	4	41	23	9	9
20-25	1	1	5000	2	4	1	3	3	2	15	1	2	2	1	1	2	2	3	3	2	2	1	22	4	4	3	3	1	4	2	1	5	1	3	5	33	16	11	6
20-25	2	11	105000	4	3	5	5	5	5	27	2	2	2	1	2	1	1	2	2	3	2	2	22	3	3	3	3	3	1	3	3	3	1	3	1	27	16	9	2
50-55	2	8	75000	3	2	3	3	3	1	15	2	2	2	2	2	2	2	2	2	5	5	5	33	3	3	3	3	3	3	3	3	3	3	3	3	33	18	9	6
45-50	1	5	45000	4	1	5	5	3	3	21	2	2	3	3	2	3	2	3	3	3	3	3	32	5	4	4	4	4	4	4	4	5	5	4	5	48	25	13	10
45-50	2	1	5000	2	2	2	2	1	1	10	4	3	3	3	5	5	5	5	9	9	5	3	59	3	4	3	2	5	4	3	5	2	2	2	2	34	24	6	4
60-65	2	3	25000	2	1	5	5	4	4	21	1	1	4	3	2	2	2	4	5	3	2	4	33	4	4	4	3	4	4	4	4	5	4	4	4	44	24	12	8
60-65	2	2	15000	1	1	5	2	3	2	14	2	1	1	1	1	2	1	1	1	2	1	1	15	2	2	2	2	2	2	2	2	2	2	2	2	22	12	6	4
35-40	2	2	15000	2	1	1	2	3	3	12	1	1	1	1	1	1	1	1	1	1	1	1	12	3	3	3	3	3	3	3	3	3	3	3	3	33	18	9	6
25-30	2	2	15000	2	1	3	2	2	2	12	2	6	6	2	2	3	4	6	6	6	3	6	52	4	4	4	4	4	4	4	4	4	4	4	3	43	24	12	7
40-45	1	3	25000	2	2	3	4	2	1	14	3	3	2	4	3	1	1	5	5	3	2	1	33	4	4	2	3	4	1	2	2	3	1	3	3	30	17	9	4
40-45	2	1	5000	2	1	2	5	2	1	13	6	6	5	1	1	9	6	6	6	6	6	5	63	3	3	2	3	3	3	3	3	3	3	3	3	33	18	9	6
25-30	2	12	150000	4	2	5	4	3	2	20	1	2	3	4	5	6	4	1	2	3	5	3	39	3	1	3	5	2	1	2	5	2	4	4	1	30	14	11	5
55-60	2	3	25000	4	3	4	4	4	3	22	6	6	6	6	6	5	6	6	6	6	6	6	71	5	5	5	5	5	5	5	5	5	5	5	5	55	30	15	10
35-40	2	6	55000	1	1	1	5	3	3	14	2	2	2	1	2	2	9	2	2	6	5	5	40	3	3	3	3	3	3	3	3	3	3	3	3	33	18	9	6
20-25	2	5	45000	4	3	3	2	5	2	19	3	3	3	9	6	4	5	3	2	5	3	3	49	4	2	2	3	3	1	2	3	4	2	2	3	29	15	9	5
18-20	1	1	5000	2	3	3	3	4	2	17	4	4	3	3	4	4	4	6	5	6	6	6	55	5	4	4	5	3	1	3	3	2	4	3	2	35	19	10	6
30-35	2	5	45000	2	1	5	5	2	2	17	6	6	6	6	6	6	6	6	6	6	6	6	72	5	4	5	5	5	5	5	4	5	4	5	5	52	28	15	9
50-55	1	8	75000	3	2	5	5	5	5	25	6	5	5	5	5	6	6	6	5	6	6	6	67	5	3	5	4	5	5	5	5	4	4	5	5	50	28	13	9
30-35	1	3	25000	5	5	1	1	1	1	14	9	9	9	9	9	9	9	9	9	9	9	9	108	5	5	5	5	5	5	5	5	5	5	5	5	55	30	15	10
50-55	2	1	5000	2	1	1	3	2	3	12	1	2	2	1	2	2	2	2	1	2	2	2	21	3	3	3	2	4	3	2	3	1	3	3	3	30	18	6	6
30-35	2	4	35000	3	3	5	4	3	1	19	3	3	2	2	2	2	2	2	2	4	3	2	29	2	3	3	2	3	2	3	3	4	1	4	2	29	16	10	3
20-25	2	8	75000	3	2	4	3	1	5	18	5	3	6	6	5	3	2	5	3	2	1	9	50	5	3	4	2	2	5	2	5	3	4	2	5	38	22	7	9
25-30	1	1	5000	2	1	3	2	1	4	13	1	2	1	3	3	2	1	1	1	2	1	1	19	2	2	2	2	3	1	3	2	1	3	1	2	22	13	4	5
35-40	1	8	75000	2	2	3	1	3	4	15	1	1	1	1	1	1	1	1	1	1	1	1	12	1	1	1	1	1	1	1	1	1	1	1	1	11	6	3	2
40-45	1	11	105000	2	1	3	3	3	3	15	5	5	5	5	5	6	6	6	6	6	6	6	67	3	3	3	3	3	3	3	3	3	3	3	3	33	18	9	6
35-40	2	1	5000	1	1	2	2	3	4	13	4	4	4	4	4	4	3	5	5	4	4	3	48	3	3	3	3	3	3	3	3	3	3	3	3	33	18	9	6
60-65	2	11	105000	1	1	1	1	1	5	10	5	4	4	1	6	5	6	5	6	6	5	5	58	5	4	5	3	5	5	5	5	4	5	5	5	51	29	12	10
25-30	2	10	95000	1	1	4	3	3	3	15	4	3	4	3	4	4	4	4	5	4	3	4	46	5	4	4	4	4	5	4	4	3	4	4	4	45	26	11	8
25-30	1	4	35000	1	1	1	1	3	4	11	1	1	1	1	1	1	1	2	1	1	1	1	13	2	2	2	2	2	2	2	2	2	2	2	2	22	12	6	4
18-20	1	12	150000	4	4	5	2	3	4	22	1	1	1	1	1	1	1	1	1	1	9	1	20	5	5	3	4	4	4	5	5	1	3	5	4	45	28	10	7
20-25	2	2	15000	3	1	2	3	3	3	15	3	4	3	4	4	4	4	4	5	6	9	5	55	3	3	3	3	3	3	4	5	3	5	4	4	40	21	10	9
20-25	3	10	95000	5	5	5	5	5	5	30	6	6	6	6	6	6	6	6	6	6	6	6	72	5	5	5	5	5	5	5	5	5	5	5	5	55	30	15	10
65-70	3	3	25000	3	4	4	3	4	4	22	3	1	1	3	2	3	1	2	3	1	5	2	27	1	1	5	1	2	2	5	1	2	5	1	1	22	12	4	6
45-50	2	5	45000	3	1	1	4	4	4	17	4	5	5	5	5	5	5	5	5	5	5	5	59	4	4	4	3	4	4	4	4	3	4	4	4	42	24	10	8
25-30	2	5	45000	2	2	3	5	3	4	19	2	2	2	1	3	2	3	5	5	5	2	3	35	4	3	4	2	4	3	4	3	3	2	4	2	34	21	9	4
20-25	2	1	5000	1	1	1	1	1	1	6	1	1	1	1	1	1	1	1	1	1	1	1	12	3	3	3	3	3	3	3	3	3	3	3	3	33	18	9	6
45-50	1	2	15000	3	2	3	2	2	1	13	2	9	1	5	9	4	3	3	9	4	3	3	55	1	2	2	2	1	1	3	1	2	5	3	5	26	9	7	10
55-60	1	4	35000	1	1	3	3	1	4	13	1	1	1	1	1	1	1	1	1	1	1	1	12	1	1	1	1	1	1	1	1	1	1	1	1	11	6	3	2
25-30	2	2	15000	1	1	1	1	1	4	9	4	3	2	1	5	5	3	2	2	3	3	3	36	2	3	3	2	3	2	3	3	1	3	3	3	28	16	6	6
20-25	2	1	5000	4	1	3	5	4	5	22	5	4	4	4	4	5	5	4	5	5	5	5	55	4	4	4	4	4	4	4	4	4	4	4	4	44	24	12	8
20-25	2	3	25000	1	1	1	2	2	2	9	1	1	1	1	1	1	1	1	1	4	2	2	17	3	3	3	3	3	3	3	3	3	3	3	3	33	18	9	6
20-25	2	1	5000	3	1	2	1	1	1	9	1	1	1	1	1	1	1	1	1	1	1	1	12	1	1	1	1	1	1	1	1	1	1	1	1	11	6	3	2
25-30	2	4	35000	3	3	5	5	5	5	26	5	5	5	5	5	5	5	5	5	5	5	5	60	5	5	4	4	4	5	4	4	5	4	5	5	50	27	14	9
18-20	2	4	35000	1	1	2	2	2	2	10	9	9	9	9	9	9	9	9	9	9	9	9	108	3	3	3	3	3	3	3	3	3	3	3	3	33	18	9	6
18-20	2	1	5000	1	1	1	1	1	1	6	1	1	1	1	1	1	1	1	1	1	1	1	12	2	3	1	1	3	3	3	3	1	2	3	1	25	17	5	3
50-55	1	3	25000	1	1	1	1	1	1	6	1	1	1	1	1	6	6	1	1	1	1	1	22	5	3	4	3	5	5	5	5	5	5	4	4	49	28	12	9
40-45	2	5	45000	5	2	4	4	5	5	25	4	4	5	4	4	4	4	5	4	5	4	3	50	5	4	4	4	5	5	5	4	3	4	3	3	45	28	10	7
35-40	2	5	45000	2	2	2	2	2	2	12	4	3	2	4	2	3	3	3	4	3	3	3	37	1	1	1	1	1	1	1	1	1	1	1	1	11	6	3	2
20-25	2	2	15000	5	2	5	5	5	5	27	5	5	5	5	5	6	6	6	6	5	6	6	66	5	5	5	5	5	5	5	4	5	5	5	5	54	29	15	10
18-20	2	4	35000	2	1	1	5	4	3	16	3	3	1	6	3	4	4	6	4	6	4	6	50	3	3	2	3	3	5	1	5	3	3	3	4	36	20	9	7
25-30	1	12	150000	5	1	1	1	1	1	10	6	5	6	1	1	9	9	9	5	6	5	4	66	5	5	5	5	1	5	5	5	5	5	5	5	51	26	15	10
40-45	2	5	45000	1	1	1	1	4	4	12	1	2	2	2	2	1	1	2	1	5	1	5	25	3	3	4	3	3	4	3	4	1	5	3	4	36	20	7	9
55-60	2	11	105000	1	1	3	4	1	3	13	2	3	2	9	2	9	1	2	3	6	3	5	47	3	3	4	3	3	4	3	3	3	4	3	4	36	19	9	8
30-35	2	1	5000	1	1	1	1	1	1	6	1	1	1	1	1	1	1	1	1	1	1	1	12	1	1	1	1	1	1	1	1	1	1	1	1	11	6	3	2
45-50	2	1	5000	1	1	2	2	2	2	10	2	2	5	1	2	2	2	2	1	6	3	2	30	5	5	5	2	5	5	5	5	3	4	4	4	47	30	9	8
65-70	2	6	55000	1	1	3	3	3	4	15	4	1	2	1	3	3	3	3	2	2	2	2	28	3	4	4	4	4	4	4	4	4	4	4	4	43	23	12	8
50-55	1	4	35000	2	1	5	3	3	3	17	1	4	2	2	2	2	3	5	2	5	5	5	38	5	5	5	5	5	5	5	5	5	5	5	5	55	30	15	10
50-55	2	1	5000	4	2	5	4	4	3	22	6	6	6	3	6	5	6	6	6	6	6	6	68	4	5	5	4	5	5	5	5	5	5	5	5	53	29	14	10
40-45	1	2	15000	1	1	1	1	1	1	6	4	4	4	4	4	4	5	5	5	5	5	5	54	4	4	4	4	4	4	4	4	4	4	4	5	45	24	12	9
75-80	1	3	25000	1	1	1	3	4	5	15	4	3	6	6	4	3	5	6	9	6	9	6	67	5	3	5	2	5	4	4	4	3	5	3	5	43	25	8	10
70-75	2	11	105000	1	1	5	5	1	4	17	2	2	2	3	3	5	3	5	5	5	5	4	44	5	5	5	5	4	5	4	5	5	5	5	4	52	28	15	9
18-20	1	1	5000	1	1	1	1	2	1	7	1	1	1	1	1	1	1	1	1	1	1	1	12	3	3	3	3	3	3	3	3	3	3	3	3	33	18	9	6
20-25	1	8	75000	3	3	5	5	4	2	22	2	1	2	4	9	2	4	2	4	3	3	6	42	1	4	2	2	3	1	2	3	2	3	3	2	26	14	7	5
50-55	2	3	25000	2	4	4	4	5	5	24	9	5	5	6	5	9	5	5	5	5	5	5	69	5	5	5	5	5	4	5	5	3	5	4	5	51	29	12	10
30-35	1	4	35000	4	4	2	4	4	3	21	2	3	2	5	3	2	4	4	2	1	5	4	37	4	4	3	3	4	2	4	3	3	1	3	3	34	21	9	4
25-30	2	8	75000	1	1	2	2	2	2	10	3	2	2	1	1	1	1	2	4	1	2	2	22	3	2	2	3	2	4	3	3	4	2	3	3	32	17	10	5
70-75	1	4	35000	3	1	5	5	1	4	19	2	1	1	1	1	1	2	1	1	2	2	2	17	3	3	3	3	3	3	4	3	3	3	3	3	34	19	9	6
18-20	2	2	15000	3	2	2	2	2	2	13	5	5	5	4	5	4	2	3	4	2	2	4	45	3	1	2	3	3	1	4	4	4	2	3	2	30	16	10	4
45-50	2	3	25000	1	1	3	4	5	5	19	5	5	6	6	6	6	6	6	6	6	6	6	70	3	5	5	5	5	5	5	5	3	5	5	5	51	28	13	10
30-35	2	6	55000	5	1	1	1	5	3	16	2	3	3	3	3	4	4	4	2	1	1	3	33	4	1	2	4	4	4	4	4	2	1	1	2	31	21	7	3
55-60	2	3	25000	3	2	2	1	1	1	10	9	5	2	1	2	5	2	5	2	2	2	2	39	4	4	4	3	4	4	3	4	3	3	4	4	40	23	10	7
20-25	2	11	105000	1	2	2	4	5	3	17	6	9	3	4	3	2	3	4	5	5	4	4	52	3	4	4	2	5	5	5	3	3	5	5	5	45	25	10	10
20-25	2	12	150000	2	1	1	1	3	2	10	9	9	5	9	9	6	4	6	6	5	5	5	78	3	3	3	3	3	3	3	3	3	3	3	3	33	18	9	6
30-35	1	3	25000	1	1	5	5	5	3	20	3	5	3	3	3	5	3	3	3	3	2	3	39	5	4	2	4	4	4	4	4	2	2	2	4	39	25	8	6
40-45	2	11	105000	1	1	4	3	3	3	15	3	2	5	2	3	2	2	5	3	3	2	5	37	4	4	4	3	4	4	4	4	4	4	4	4	43	24	11	8
20-25	2	3	25000	1	4	3	3	3	3	17	2	2	1	2	1	2	2	4	2	2	3	4	27	2	1	3	1	1	1	2	1	1	1	2	1	14	8	4	2
40-45	2	5	45000	1	1	5	5	3	3	18	6	6	6	1	2	2	1	3	3	5	3	5	43	4	2	3	1	4	3	2	2	2	2	3	2	27	17	6	4
20-25	1	1	5000	1	2	3	3	1	1	11	1	2	1	1	3	4	3	4	1	1	2	2	25	1	3	3	1	3	1	2	3	2	1	2	3	22	13	5	4
18-20	2	1	5000	1	3	1	3	3	4	15	4	3	3	3	3	3	4	2	2	3	1	3	34	4	5	2	4	2	3	2	2	5	2	4	4	37	18	13	6
25-30	2	1	5000	2	1	1	2	1	1	8	5	5	5	5	5	5	5	5	5	5	6	2	58	5	5	4	5	4	4	5	4	5	3	4	4	48	27	14	7
35-40	2	8	75000	1	1	4	2	4	4	16	2	2	2	2	2	2	5	5	2	1	3	2	30	3	3	4	3	3	3	4	4	3	4	4	3	37	20	10	7
35-40	2	11	105000	1	1	4	2	3	3	14	2	1	3	1	2	9	1	2	2	2	1	2	28	1	1	1	1	1	2	1	1	1	1	1	1	12	7	3	2
25-30	1	8	75000	4	1	4	4	4	4	21	5	2	2	2	2	2	2	2	2	2	2	2	27	4	4	4	4	4	4	4	4	4	4	4	4	44	24	12	8
40-45	2	3	25000	1	1	1	1	1	1	6	6	6	6	9	6	6	6	6	6	6	6	6	75	3	3	3	3	3	3	3	3	3	3	3	3	33	18	9	6
25-30	2	2	15000	2	2	2	3	3	3	15	5	5	5	5	5	5	5	5	5	5	5	5	60	3	3	3	3	3	3	3	3	3	3	3	3	33	18	9	6
65-70	2	4	35000	1	1	1	1	1	1	6	9	9	9	9	9	9	9	9	9	9	9	9	108	3	3	3	3	3	3	3	3	3	3	3	3	33	18	9	6
60-65	2	1	5000	1	2	3	3	4	4	17	5	5	5	5	5	5	5	5	5	6	6	6	63	3	3	3	2	3	2	3	3	3	3	3	3	31	17	8	6
40-45	2	3	25000	3	1	3	3	4	4	18	4	5	6	4	5	6	4	6	4	6	9	5	64	5	4	4	4	5	1	5	3	4	4	5	4	44	23	13	8
20-25	2	3	25000	5	3	1	4	5	4	22	5	4	3	2	9	5	2	4	9	6	6	4	59	5	5	2	5	3	5	3	5	3	5	5	5	49	26	13	10
65-70	2	6	55000	2	3	4	4	4	4	21	4	4	5	4	5	9	5	6	5	6	6	6	65	5	2	4	3	4	4	5	4	3	2	3	4	39	24	9	6
40-45	2	3	25000	4	1	5	1	5	5	21	5	5	6	6	6	3	6	6	6	6	6	5	66	4	2	4	2	4	3	5	5	2	3	4	3	37	23	8	6
50-55	1	4	35000	1	1	1	1	1	1	6	1	1	6	1	6	9	1	6	1	6	6	6	50	5	5	5	5	5	5	5	5	5	5	5	5	55	30	15	10
55-60	1	2	15000	1	1	2	2	2	2	10	1	5	1	1	1	5	1	1	1	1	1	1	20	1	1	1	1	1	1	1	1	1	1	1	1	11	6	3	2
40-45	1	6	55000	1	1	1	1	2	2	8	1	1	1	1	1	1	1	1	1	1	1	1	12	1	1	1	1	1	1	1	1	1	1	1	1	11	6	3	2
25-30	2	11	105000	3	3	5	4	4	4	23	2	3	2	2	2	3	5	5	2	1	1	1	29	2	3	2	2	2	2	3	2	4	2	2	4	28	14	8	6
25-30	2	3	25000	1	1	4	1	3	5	15	5	2	6	4	1	3	9	4	1	6	2	4	47	4	3	1	5	1	3	5	2	3	5	2	3	36	18	10	8
65-70	1	2	15000	2	3	3	3	2	3	16	3	2	3	3	3	3	3	3	3	3	3	3	35	4	4	4	4	4	4	4	4	4	4	4	4	44	24	12	8
25-40	1	11	105000	4	4	5	5	5	5	28	3	5	5	5	5	5	5	5	5	3	3	3	52	4	5	4	4	4	5	4	5	5	4	4	2	46	27	13	6
35-40	2	11	105000	2	3	3	4	3	3	18	4	3	5	5	4	5	5	5	5	5	5	5	56	3	4	4	4	3	4	4	4	4	4	4	4	42	22	12	8
45-50	1	1	5000	2	1	3	3	3	3	15	5	5	5	5	5	5	5	5	5	5	5	5	60	4	4	4	4	4	5	4	4	4	4	4	4	45	25	12	8
65-70	2	3	25000	2	2	3	3	3	3	16	2	6	6	6	5	5	6	9	5	5	6	6	67	5	5	5	5	5	5	5	5	5	5	5	5	55	30	15	10
60-65	2	3	25000	1	1	1	2	1	5	11	2	2	2	2	2	2	2	2	4	3	1	2	26	4	4	5	4	4	2	4	4	1	3	2	4	36	22	7	7
35-40	1	3	25000	3	1	4	3	3	1	15	4	3	5	5	6	6	4	9	9	4	4	4	63	4	3	4	4	4	4	3	3	3	3	4	4	39	21	11	7
20-25	1	5	45000	5	3	5	3	4	3	23	2	3	4	4	3	6	4	2	9	2	9	5	53	4	2	3	1	4	3	5	3	4	2	5	3	36	21	10	5
45-50	2	11	105000	2	1	4	4	5	5	21	6	6	6	6	6	6	6	6	6	6	6	6	72	5	5	5	5	5	5	5	5	5	5	5	5	55	30	15	10
30-35	2	3	25000	5	1	2	3	4	3	18	1	1	1	1	1	1	1	1	1	1	1	1	12	3	1	1	3	3	3	3	3	1	3	3	3	29	16	7	6
30-35	2	6	55000	2	2	2	2	2	2	12	4	4	4	9	9	9	9	9	9	9	9	9	93	3	3	3	3	3	3	3	3	3	3	3	3	33	18	9	6
65-70	1	9	85000	1	1	5	5	3	5	20	3	2	4	2	2	3	4	4	2	2	3	4	35	5	3	4	2	4	3	5	5	3	4	4	4	42	25	9	8
30-35	1	2	15000	4	5	4	3	4	4	24	3	4	4	4	3	2	6	6	4	3	6	9	54	3	4	5	3	2	2	2	4	1	4	5	1	31	17	9	5
25-30	3	4	35000	1	1	1	1	1	1	6	1	1	1	1	1	1	1	1	1	1	1	1	12	1	1	1	1	1	1	1	1	1	1	1	1	11	6	3	2
50-55	2	4	35000	1	1	2	2	3	3	12	2	3	4	5	6	4	2	4	4	5	2	2	43	4	4	4	4	4	4	4	4	3	4	3	4	42	24	10	8
30-35	2	2	15000	1	1	2	2	2	1	9	4	3	4	2	3	5	4	5	5	6	4	5	50	4	4	5	3	4	4	4	4	5	5	4	5	46	24	12	10
65-70	2	3	25000	2	1	3	4	2	3	15	5	5	5	9	5	5	5	5	5	5	5	5	64	4	4	4	4	4	4	4	4	4	4	4	4	44	24	12	8
70-75	2	6	55000	3	1	5	4	4	4	21	5	2	5	1	1	5	1	6	4	6	5	6	47	1	1	5	1	1	5	1	5	3	4	4	4	30	14	8	8
50-55	2	1	5000	1	1	1	1	1	1	6	1	1	1	1	1	1	1	1	1	1	1	1	12	3	3	3	3	3	3	3	3	3	3	3	3	33	18	9	6
45-50	2	3	25000	2	1	3	3	3	3	15	1	1	2	1	3	2	2	3	2	2	1	2	22	4	1	2	1	4	3	3	2	2	2	1	2	25	17	4	4
45-50	2	1	5000	2	1	3	3	5	5	19	2	2	3	2	2	6	6	6	6	6	6	6	53	5	5	5	5	5	5	5	5	5	4	5	4	53	30	15	8
45-50	1	1	5000	1	1	1	1	2	2	8	2	2	2	1	2	3	3	3	2	4	3	3	30	5	1	2	1	5	3	5	5	1	1	3	1	31	24	5	2
65-70	2	2	15000	2	1	2	2	3	3	13	1	2	1	1	1	1	1	1	2	1	1	1	14	1	1	1	1	1	1	1	4	1	4	1	1	17	9	3	5
20-25	2	1	5000	5	5	4	3	3	3	23	6	6	6	9	5	6	3	2	6	6	6	2	63	4	3	3	3	3	4	3	3	3	3	3	3	35	20	9	6
45-50	2	4	35000	1	1	2	2	2	2	10	4	4	4	4	4	4	4	4	4	4	4	4	48	3	3	3	3	3	3	3	3	3	3	5	3	35	18	11	6
50-55	2	5	45000	1	1	1	2	3	3	11	1	1	1	1	1	1	1	1	1	1	1	1	12	1	1	1	1	1	1	1	1	1	1	1	1	11	6	3	2
25-30	2	4	35000	1	1	3	3	4	3	15	1	1	1	1	1	1	1	1	2	2	4	2	18	2	2	2	2	2	2	2	2	2	2	2	2	22	12	6	4
65-70	2	3	25000	1	1	3	3	2	4	14	6	6	6	9	6	4	2	6	4	6	5	6	66	5	3	5	3	4	4	5	4	3	4	4	5	44	25	10	9
65-70	2	11	105000	1	1	3	4	4	4	17	4	4	4	1	3	1	4	5	3	9	4	3	45	5	4	2	1	3	3	4	4	4	3	5	4	40	23	10	7
60-65	2	2	15000	1	1	4	4	3	2	15	3	2	2	2	2	2	2	2	2	2	2	2	25	4	4	4	4	4	4	4	4	4	4	4	4	44	24	12	8
25-30	2	3	25000	2	2	4	5	1	2	16	5	3	4	4	2	1	9	9	4	4	9	9	63	4	2	5	1	1	5	5	5	3	2	5	3	36	22	9	5
45-50	1	10	95000	2	1	5	5	5	5	23	5	5	5	5	5	5	5	5	4	5	5	5	59	4	4	4	3	4	4	4	4	3	4	4	4	42	24	10	8
80-85	2	2	15000	1	2	2	2	2	1	10	2	2	9	9	2	2	9	2	2	2	2	9	52	4	4	3	4	4	4	4	4	3	3	4	3	41	24	11	6
20-25	2	1	5000	3	3	3	3	3	3	18	4	4	4	4	4	4	4	5	5	5	5	4	52	3	5	5	5	5	5	5	5	5	5	5	5	53	28	15	10
20-25	2	5	45000	4	4	3	1	2	3	17	4	6	9	5	3	5	4	2	3	6	4	3	54	4	2	2	3	1	2	3	1	4	4	5	2	31	13	12	6
18-20	2	3	25000	5	1	5	4	4	4	23	2	1	2	1	1	1	1	1	1	1	1	1	14	4	4	3	4	5	5	2	5	3	4	5	3	44	25	12	7
30-35	2	5	45000	2	3	2	2	3	3	15	1	1	1	1	1	1	1	1	2	1	1	1	13	1	1	1	1	1	1	1	1	2	1	1	1	12	6	4	2
35-40	2	1	5000	3	2	2	2	2	5	16	1	1	1	1	2	1	1	1	1	1	2	2	15	3	3	1	3	3	3	3	1	1	3	3	1	27	16	7	4
30-35	2	1	5000	1	1	1	1	1	1	6	1	1	1	1	1	1	1	1	1	1	1	1	12	1	1	1	1	1	1	1	1	1	1	1	1	11	6	3	2
20-25	1	2	15000	1	3	2	4	4	1	15	3	4	1	1	4	6	2	4	2	3	4	1	35	3	3	3	2	2	1	1	3	2	2	2	2	23	13	6	4
20-25	2	4	35000	4	2	3	3	3	3	18	4	5	4	5	5	5	5	4	6	5	6	4	58	5	4	3	5	4	4	5	5	5	3	4	3	47	27	14	6
65-70	2	6	55000	5	2	5	3	4	4	23	4	4	4	4	4	6	4	4	6	5	5	4	54	5	5	5	5	5	5	5	5	5	5	5	5	55	30	15	10
40-45	2	11	105000	5	5	5	5	4	5	29	9	6	6	9	6	5	6	9	6	9	6	9	86	4	4	5	5	5	5	5	4	5	4	5	4	50	27	15	8
40-45	2	6	55000	1	1	3	1	4	4	14	2	3	1	2	2	3	3	1	3	1	2	3	26	5	2	2	3	3	2	4	4	2	2	4	2	33	20	9	4
40-45	2	11	105000	1	5	3	2	1	2	14	6	6	5	4	5	6	6	5	6	6	5	6	66	4	5	4	5	4	5	5	3	5	5	4	5	50	26	14	10
60-65	2	2	15000	1	1	3	3	3	4	15	9	9	2	1	2	2	2	2	2	3	2	2	38	4	3	3	3	3	3	4	3	3	3	4	3	36	20	10	6
30-35	2	4	35000	1	1	1	1	1	1	6	1	1	1	1	1	1	1	1	1	1	1	1	12	3	3	3	3	3	4	3	1	3	3	3	3	32	17	9	6
60-65	2	1	5000	1	1	1	4	4	4	15	1	2	2	3	2	2	2	2	2	2	2	2	24	3	3	3	3	3	3	3	3	3	3	3	3	33	18	9	6
35-40	2	4	35000	1	1	3	2	1	2	10	5	5	5	5	5	5	5	5	5	5	5	5	60	4	4	4	4	4	4	4	4	4	4	4	4	44	24	12	8
35-40	1	6	55000	3	5	4	3	1	3	19	6	5	5	5	6	5	3	5	4	6	5	3	58	3	3	3	2	3	1	2	2	3	1	4	3	27	14	9	4
35-40	2	6	55000	3	1	3	4	3	1	15	6	4	5	2	5	6	6	6	6	6	6	6	64	5	3	4	3	5	4	4	4	5	4	5	4	46	25	13	8
30-35	2	6	55000	1	1	3	3	4	4	16	1	3	2	1	1	1	1	3	5	5	1	2	26	1	1	1	1	1	1	1	1	1	1	1	1	11	6	3	2
35-40	1	5	45000	2	2	2	3	3	3	15	3	3	3	3	1	1	1	1	1	3	1	4	25	3	3	3	3	3	3	3	3	3	3	3	3	33	18	9	6
35-40	1	2	15000	2	4	3	4	3	3	19	3	3	5	4	3	3	5	4	4	5	4	4	47	3	4	3	3	4	3	4	3	4	3	3	3	37	21	10	6
55-60	1	8	75000	1	2	4	4	4	4	19	4	5	5	6	6	6	6	5	6	5	4	5	63	4	4	4	4	4	4	4	4	4	4	4	4	44	24	12	8
50-55	2	3	25000	1	1	5	5	5	5	22	5	5	5	5	6	6	6	6	4	5	5	5	63	4	4	4	4	4	4	4	4	4	4	4	4	44	24	12	8
45-50	2	10	95000	1	1	5	4	4	4	19	3	3	3	2	1	3	1	5	4	2	1	1	29	2	2	2	2	2	2	2	2	2	2	2	2	22	12	6	4
40-45	2	8	75000	1	1	2	2	3	2	11	2	2	2	2	1	1	9	9	3	4	9	2	46	5	4	4	3	4	4	5	4	4	4	4	4	45	26	11	8
18-20	2	1	5000	4	3	3	4	3	1	18	4	4	3	3	2	1	3	3	1	4	3	4	35	2	3	2	2	4	4	1	4	3	2	4	3	32	18	9	5
25-30	2	3	25000	5	2	4	4	5	5	25	6	6	5	4	3	4	6	5	5	2	6	5	57	5	5	5	4	4	5	5	5	4	4	5	5	51	29	13	9
30-35	2	6	55000	1	1	3	2	3	3	13	4	9	4	2	9	9	1	4	1	3	4	2	52	4	3	3	3	4	3	1	4	3	3	3	3	34	19	9	6
35-40	2	6	55000	2	1	4	4	4	5	20	4	5	6	6	6	5	4	5	4	6	6	6	63	5	5	4	5	5	5	5	5	4	5	4	5	53	30	13	10
45-50	2	7	65000	2	2	3	3	4	4	18	5	5	5	5	5	6	6	5	6	6	6	6	66	5	5	5	4	5	5	5	4	4	4	4	4	49	29	12	8
40-45	2	10	95000	5	2	3	2	2	2	16	3	4	4	5	4	1	2	4	2	1	1	1	32	5	4	4	4	4	3	3	4	3	1	3	3	37	23	10	4
35-40	2	3	25000	2	1	2	2	2	3	12	5	5	5	1	5	5	6	5	9	6	6	1	59	5	5	4	3	4	5	5	5	5	5	5	5	52	29	13	10
35-40	1	8	75000	4	1	5	5	5	5	25	2	2	3	3	2	2	2	3	3	3	3	3	31	4	4	4	4	4	4	4	4	4	4	4	4	44	24	12	8
45-50	2	4	35000	1	1	1	1	1	1	6	2	2	2	2	2	2	2	2	2	2	2	2	24	3	3	3	3	3	3	3	3	3	3	3	3	33	18	9	6
20-25	1	2	15000	1	1	1	3	1	1	8	4	5	4	3	5	5	5	1	5	5	5	9	56	3	4	4	3	4	3	3	3	3	3	3	3	35	20	9	6
18-20	2	8	75000	1	1	4	4	5	4	19	9	2	3	2	2	3	1	9	4	2	3	2	42	5	3	3	2	4	3	3	4	4	2	2	2	34	22	8	4
35-40	2	11	105000	2	1	2	2	2	3	12	2	2	2	2	3	2	2	2	9	2	2	2	32	5	5	4	5	5	4	4	4	4	2	4	4	46	27	13	6
25-30	1	6	55000	1	3	4	5	5	5	23	6	6	5	6	6	6	4	6	6	3	6	6	66	5	5	5	3	5	5	5	5	4	5	3	5	50	30	10	10
30-35	2	3	25000	1	1	3	3	2	3	13	5	5	5	5	5	5	5	5	5	5	5	5	60	5	5	5	5	5	5	5	5	5	5	5	5	55	30	15	10
18-20	1	1	5000	1	1	2	3	3	3	13	1	1	1	1	1	1	1	1	1	1	1	1	12	3	5	4	5	4	2	3	2	2	1	2	1	30	19	9	2
18-20	2	3	25000	1	2	4	1	1	5	14	9	9	1	2	9	3	1	1	3	6	6	5	55	3	3	3	4	3	5	3	3	5	4	4	4	41	20	13	8
55-60	2	5	45000	3	4	4	5	5	5	26	4	4	4	3	3	3	5	5	4	5	3	2	45	4	2	2	2	2	2	4	2	2	2	2	2	26	16	6	4
18-20	2	5	45000	2	1	1	2	2	2	10	2	2	2	2	2	2	2	2	2	2	3	3	26	5	3	3	4	5	5	5	5	5	3	5	3	48	28	14	6
35-40	2	5	45000	4	4	5	5	5	5	28	2	3	3	4	2	2	4	3	3	5	5	4	40	4	2	4	3	3	3	3	3	3	4	3	4	35	18	9	8
35-40	2	5	45000	5	1	5	5	1	1	18	6	6	6	6	6	6	6	6	6	6	6	6	72	4	4	4	4	4	4	4	4	4	4	4	4	44	24	12	8
45-50	2	2	15000	2	1	1	2	2	3	11	2	2	5	2	6	5	1	3	5	5	6	6	48	4	4	4	5	4	3	1	5	5	5	4	5	45	21	14	10
55-60	1	5	45000	1	2	5	5	5	5	23	1	1	1	1	1	1	1	1	1	1	1	1	12	2	2	2	1	1	1	1	1	2	2	1	1	15	8	4	3
65-70	2	3	25000	2	1	3	3	3	4	16	4	5	6	6	3	4	5	6	9	6	5	5	64	5	5	5	5	5	5	5	4	3	5	5	4	51	29	13	9
50-55	2	3	25000	3	1	3	3	3	3	16	5	5	6	6	6	5	6	6	5	6	6	6	68	4	4	4	3	4	4	4	4	4	4	4	4	43	24	11	8
30-35	2	3	25000	1	1	1	1	1	1	6	4	3	3	2	2	5	3	4	6	6	4	6	48	5	4	4	4	5	2	4	4	3	3	4	2	40	24	11	5
35-40	1	3	25000	4	1	4	1	4	4	18	2	3	4	3	3	3	2	3	3	2	3	2	33	2	2	2	2	2	2	2	2	1	2	2	2	21	12	5	4
45-50	1	1	5000	3	2	2	3	3	3	16	5	5	5	5	5	5	5	5	5	5	5	5	60	2	2	2	2	2	2	2	2	2	2	2	2	22	12	6	4
50-55	1	1	5000	1	1	3	3	2	2	12	4	5	4	2	3	4	5	6	5	5	6	4	53	5	4	4	4	4	4	5	5	5	5	5	5	51	27	14	10
25-30	2	4	35000	3	2	3	2	3	3	16	9	6	5	4	5	4	5	4	4	3	4	4	57	3	3	4	5	3	2	3	5	5	3	3	3	38	19	13	6
55-60	2	11	105000	1	1	1	1	4	4	12	2	2	1	1	2	3	4	3	2	2	4	2	28	4	2	2	2	2	4	5	2	2	2	4	1	30	19	8	3
45-50	1	1	5000	1	1	1	1	1	1	6	1	1	1	1	1	1	1	1	1	1	1	1	12	3	3	3	3	3	3	3	3	3	3	3	3	33	18	9	6
50-55	2	5	45000	1	1	3	3	3	3	14	1	2	2	2	2	2	1	2	3	2	2	3	24	2	2	2	2	2	2	2	2	2	2	2	2	22	12	6	4
18-20	2	4	35000	1	1	1	2	3	3	11	1	1	1	1	1	1	1	1	1	1	1	1	12	1	1	1	1	1	1	1	1	1	1	1	1	11	6	3	2
60-65	2	12	150000	4	2	5	5	5	3	24	3	3	3	3	3	3	3	3	3	3	3	3	36	4	4	4	4	4	4	4	4	4	4	4	4	44	24	12	8
50-55	2	1	5000	4	1	1	1	1	1	9	1	1	1	1	1	1	2	2	6	5	5	5	31	3	3	3	3	3	3	3	3	3	3	3	3	33	18	9	6
60-65	1	5	45000	3	3	4	4	4	4	22	4	4	4	4	4	4	5	5	4	4	4	4	50	4	4	4	4	4	4	5	4	4	4	4	4	45	25	12	8
20-25	#NULL!	#NULL!	#NULL!	1	1	3	3	1	3	12	2	2	4	1	1	1	1	1	2	4	4	2	25	2	1	4	1	1	1	1	2	1	3	1	5	19	8	3	8
18-20	1	1	5000	5	5	1	5	4	5	25	9	9	9	9	9	9	9	9	9	9	9	9	108	5	5	5	5	5	5	5	5	5	5	5	5	55	30	15	10
40-45	#NULL!	#NULL!	#NULL!	2	1	1	1	2	3	10	6	6	6	6	6	6	6	6	6	6	6	6	72	5	5	5	5	5	5	5	5	5	5	5	5	55	30	15	10
30-35	#NULL!	#NULL!	#NULL!	3	2	4	4	4	5	22	2	3	4	4	4	4	3	5	9	4	4	3	49	4	4	4	3	4	3	5	4	3	2	2	2	36	24	8	4
35-40	1	3	25000	1	1	3	3	3	3	14	1	1	1	1	1	1	1	1	1	1	1	1	12	3	4	3	3	3	3	3	3	3	5	3	3	36	19	9	8
30-35	2	4	35000	4	3	3	4	5	5	24	4	4	4	4	1	3	3	4	1	5	6	5	44	1	3	2	2	3	2	3	4	1	3	4	5	31	16	7	8
20-25	1	1	5000	1	1	4	5	3	2	16	1	2	1	3	4	3	1	4	4	3	9	2	37	3	5	5	2	3	5	2	4	1	2	2	2	31	22	5	4
65-70	2	3	25000	1	1	1	1	1	3	8	4	5	6	2	4	3	9	3	5	6	6	5	58	3	3	4	1	3	1	3	3	3	3	1	3	27	16	5	6
50-55	#NULL!	#NULL!	#NULL!	1	1	2	2	4	4	14	2	3	9	9	2	4	9	2	9	2	5	6	62	4	4	4	4	4	4	4	4	4	4	4	4	44	24	12	8
50-55	2	3	25000	1	1	1	1	2	2	8	2	2	2	2	2	2	1	2	9	5	4	5	38	4	4	4	4	4	4	3	3	3	4	4	4	41	22	11	8
30-35	1	4	35000	1	1	4	4	4	4	18	5	5	5	4	6	5	6	6	5	5	5	6	63	5	4	4	3	4	5	4	4	5	5	3	5	47	26	11	10
70-75	#NULL!	#NULL!	#NULL!	1	3	3	1	2	2	12	3	2	2	1	2	5	2	3	5	5	5	5	40	2	2	4	1	3	3	4	4	3	4	2	4	32	18	6	8
45-50	#NULL!	#NULL!	#NULL!	5	1	3	3	4	3	19	2	2	2	2	2	2	1	2	5	5	5	5	35	4	4	4	3	3	5	3	4	3	4	3	4	40	23	9	8
60-65	#NULL!	#NULL!	#NULL!	2	1	1	2	3	3	12	2	2	2	2	2	2	3	2	1	4	5	5	32	5	4	5	4	4	5	5	5	3	5	5	5	50	28	12	10
20-25	#NULL!	#NULL!	#NULL!	1	1	2	4	4	5	17	5	5	5	5	5	5	5	5	5	5	5	5	60	5	3	5	3	5	5	3	5	3	5	4	4	45	26	10	9
55-60	2	6	55000	2	1	3	3	2	4	15	3	4	6	1	9	5	9	3	1	2	1	3	47	4	4	4	3	3	4	3	5	3	4	3	4	40	23	9	8
70-74	1	11	105000	3	2	4	4	2	2	17	6	6	6	6	6	6	6	6	6	6	6	6	72	4	4	4	4	4	4	4	4	4	4	4	4	44	24	12	8
25-30	2	5	45000	1	1	4	4	3	4	17	5	5	5	5	5	5	5	5	5	5	5	5	60	5	5	5	5	5	5	5	4	5	5	5	5	54	29	15	10
45-50	2	9	85000	2	1	4	4	4	4	19	2	2	2	2	2	2	2	2	3	3	3	3	28	4	4	4	1	4	4	3	4	4	4	4	4	40	23	9	8
18-20	2	1	5000	2	2	3	3	3	3	16	4	9	9	9	9	9	9	9	9	9	9	9	103	3	3	3	3	3	3	3	3	3	3	3	3	33	18	9	6
18-20	2	6	55000	1	1	2	4	2	1	11	2	4	2	3	2	2	3	5	5	6	4	6	44	3	3	3	3	3	3	3	3	3	1	3	1	29	18	9	2
35-40	2	1	5000	4	3	3	4	5	5	24	5	5	5	5	5	5	5	5	5	5	5	5	60	4	4	4	4	4	4	4	4	4	4	4	4	44	24	12	8
60-65	2	12	150000	3	2	4	4	4	4	21	2	1	2	1	2	2	1	2	2	2	3	2	22	4	3	3	3	4	4	3	3	3	3	3	3	36	21	9	6
40-45	2	1	5000	4	1	1	2	2	2	12	6	6	6	6	5	6	6	6	6	6	6	6	71	1	1	1	1	1	1	1	1	1	1	3	1	13	6	5	2
40-45	2	3	25000	1	1	5	3	3	4	17	2	2	3	1	1	3	3	3	3	1	3	1	26	4	3	4	3	3	4	5	4	3	3	3	3	38	23	9	6
25-30	2	2	15000	2	2	2	3	2	2	13	3	3	3	3	4	5	3	4	3	4	4	5	44	2	4	3	2	4	3	4	3	3	4	3	3	35	20	8	7
50-55	2	5	45000	3	1	3	4	3	3	17	2	3	4	2	3	4	3	3	5	4	4	3	40	4	3	4	3	3	3	4	4	2	3	5	4	38	21	10	7
25-30	2	5	45000	2	1	4	2	3	3	15	5	5	5	3	3	4	3	4	3	6	2	5	48	5	4	4	2	4	4	4	5	2	4	3	4	41	26	7	8
40-45	2	1	5000	1	1	1	1	1	1	6	1	1	1	1	1	1	1	1	1	1	1	1	12	1	1	1	1	1	1	1	1	1	1	1	1	11	6	3	2
18-20	1	1	5000	4	2	1	4	4	2	17	6	5	6	5	3	5	4	2	5	3	3	4	51	3	3	5	2	4	3	2	3	5	4	5	4	38	18	12	8
20-25	2	1	5000	2	1	4	3	5	4	19	4	4	5	5	9	9	1	2	2	1	1	1	44	2	1	2	1	1	2	3	2	3	2	2	2	21	11	6	4
35-40	2	4	35000	5	2	5	5	5	5	27	4	4	4	4	5	4	5	6	4	6	4	5	55	4	5	5	4	4	5	5	4	2	5	5	4	47	27	11	9
50-55	2	3	25000	1	1	3	3	3	4	15	2	2	2	3	3	3	3	2	5	3	3	3	34	4	2	2	1	4	4	5	2	3	2	2	3	32	21	6	5
20-25	1	1	5000	3	3	2	2	2	3	15	1	1	1	1	1	1	1	1	1	1	1	1	12	3	3	3	3	3	3	3	3	3	3	3	3	33	18	9	6
20-25	2	2	15000	1	1	2	2	3	3	12	4	9	3	9	9	9	1	2	3	4	1	3	57	3	3	3	3	3	3	3	3	3	3	3	3	33	18	9	6
45-50	1	4	35000	1	1	1	1	1	1	6	1	1	1	1	1	1	1	5	1	1	1	1	16	1	1	1	1	1	1	1	1	1	1	1	1	11	6	3	2
18-20	2	5	45000	2	1	2	5	5	3	18	2	4	4	4	4	4	3	3	5	4	5	3	45	3	2	4	2	3	1	3	2	2	3	1	2	24	14	5	5
20-25	1	3	25000	1	5	5	1	2	1	15	1	1	1	3	5	4	5	3	2	5	4	2	36	2	3	2	2	3	2	5	5	1	4	3	4	34	20	6	8
50-55	2	2	15000	1	1	1	1	1	1	6	6	6	6	6	6	6	6	6	6	6	6	6	72	5	5	5	5	5	5	5	5	5	5	5	5	55	30	15	10
70-75	1	9	85000	1	1	4	3	2	3	14	3	2	1	3	4	3	1	3	5	4	1	3	33	5	3	4	4	4	4	1	5	5	3	3	4	41	22	12	7
55-60	2	1	5000	1	1	1	2	1	2	8	6	6	6	6	6	6	6	6	5	6	6	6	71	3	5	5	3	3	3	3	3	5	3	5	3	39	20	13	6
45-50	2	8	75000	1	1	1	1	1	3	8	3	1	1	1	1	1	5	1	5	1	1	6	27	4	1	1	1	1	5	5	1	1	1	1	1	22	17	3	2
18-20	2	3	25000	5	1	4	5	5	5	25	2	2	2	2	2	2	6	4	1	1	3	1	28	5	4	4	3	4	3	5	3	3	3	4	3	40	24	10	6
50-55	1	2	15000	1	1	4	3	3	3	15	6	6	6	9	5	4	1	5	4	9	5	9	69	5	4	4	3	4	3	4	2	3	2	2	3	35	22	8	5
25-30	2	7	65000	2	1	3	1	2	2	11	2	1	2	1	2	1	2	2	1	1	1	1	17	3	3	3	3	3	3	3	3	3	3	3	3	33	18	9	6
30-35	2	3	25000	3	3	3	3	3	3	18	1	2	2	3	2	2	2	3	3	4	4	4	32	3	4	1	2	4	4	3	4	4	1	4	4	37	22	10	5
45-50	2	4	35000	4	2	2	2	2	5	17	9	6	9	6	6	6	9	6	4	9	9	9	88	3	3	3	3	3	3	3	3	3	3	3	3	33	18	9	6
35-40	1	4	35000	3	4	4	5	2	3	21	4	3	6	5	3	4	4	4	5	5	3	2	48	3	3	2	3	4	1	2	3	4	1	3	2	29	16	10	3
25-30	2	4	35000	2	4	2	5	4	4	21	3	3	4	2	1	9	2	2	5	4	3	5	43	4	4	4	2	2	2	2	4	4	2	3	1	30	18	9	3
30-35	2	6	55000	2	1	3	2	4	2	14	2	1	2	1	2	2	2	2	2	4	2	3	25	2	1	3	1	3	2	1	4	2	4	3	3	26	13	6	7
40-45	2	8	75000	1	1	2	2	3	3	12	2	2	2	1	2	2	2	2	4	2	3	5	29	5	2	2	1	5	5	5	4	2	2	1	3	35	26	4	5
55-60	2	5	45000	1	1	2	2	2	1	9	3	6	6	6	2	2	6	6	6	2	5	2	52	5	4	4	4	5	4	4	4	4	4	5	4	47	26	13	8
35-40	1	1	5000	4	1	1	1	1	1	9	3	1	1	1	1	1	1	1	1	1	6	4	22	1	1	1	1	1	1	1	1	1	1	1	5	15	6	3	6
18-20	1	3	25000	5	4	5	5	5	5	29	4	5	5	3	4	4	5	6	4	4	5	4	53	4	4	5	4	4	4	4	3	4	4	4	4	43	23	12	8
55-60	2	3	25000	1	1	3	3	3	3	14	1	1	1	1	1	1	1	1	1	1	1	1	12	3	3	3	3	3	3	3	3	3	3	3	3	33	18	9	6
40-45	1	11	105000	1	1	2	2	2	2	10	2	2	2	1	1	1	1	2	2	3	2	2	21	3	3	2	2	3	3	2	4	2	4	2	4	32	18	6	8
35-40	1	1	5000	1	1	1	1	1	1	6	1	1	1	1	1	1	1	1	1	1	1	1	12	1	1	1	1	1	1	1	1	1	1	1	1	11	6	3	2
40-45	2	7	65000	4	4	2	4	3	4	21	5	5	5	5	5	5	5	5	5	5	5	5	60	4	4	4	4	3	4	4	4	4	3	3	4	41	23	11	7
20-25	2	1	5000	3	3	3	3	2	4	18	3	4	2	2	1	2	3	4	6	5	4	3	39	4	3	2	2	2	2	2	3	2	2	2	2	26	16	6	4
20-25	2	5	45000	2	5	5	5	5	5	27	1	1	1	1	1	1	1	1	1	1	1	1	12	1	1	1	1	1	1	1	1	1	1	1	1	11	6	3	2
40-45	2	6	55000	1	1	4	3	4	4	17	5	6	5	2	1	4	2	5	1	6	5	6	48	4	3	5	1	5	5	5	5	3	5	5	5	46	27	9	10
18-20	1	11	105000	3	1	3	2	3	2	14	3	4	4	2	2	3	2	4	1	1	4	1	31	5	3	5	4	3	4	4	5	2	2	5	2	39	24	11	4
18-20	1	4	35000	1	1	2	2	2	4	12	3	3	2	2	3	1	3	2	2	1	4	1	27	5	4	2	3	5	4	4	2	3	2	4	2	38	24	10	4
35-40	2	1	5000	2	2	2	4	4	5	19	6	6	6	6	6	6	6	6	6	6	6	6	72	5	5	5	5	5	5	5	5	5	5	5	5	55	30	15	10
25-30	2	10	95000	5	1	5	3	5	5	24	5	5	5	5	5	6	6	6	6	6	6	5	66	5	5	4	5	4	5	4	5	4	4	4	5	50	28	13	9
65-70	2	11	105000	2	2	3	3	3	3	16	2	2	1	1	1	1	9	2	4	2	2	2	29	4	4	2	4	4	4	4	5	4	4	4	4	45	25	12	8
40-45	1	1	5000	1	5	2	4	2	5	19	9	6	6	9	9	6	9	9	6	6	2	6	83	3	3	4	1	3	5	3	2	2	5	4	2	33	19	7	7
40-45	2	1	5000	1	1	3	1	1	1	8	1	1	1	1	1	1	1	1	1	1	1	1	12	4	4	4	4	4	4	4	4	3	4	3	5	43	24	10	9
40-45	2	4	35000	2	1	3	3	4	4	17	3	4	4	4	3	4	4	4	5	5	5	4	49	4	4	4	4	4	4	4	4	4	4	4	4	44	24	12	8
25-30	2	6	55000	4	1	5	5	5	5	25	5	5	5	1	5	6	6	6	6	6	6	6	63	5	4	5	3	5	5	5	5	5	3	4	5	49	29	12	8
25-30	1	5	45000	3	2	3	4	4	3	19	4	4	5	5	5	5	4	5	5	4	4	4	54	4	4	4	4	4	4	4	3	4	3	4	3	41	23	12	6
35-40	2	2	15000	1	1	3	3	3	3	14	3	3	3	3	3	3	3	3	3	3	3	3	36	4	4	4	4	4	4	4	4	3	4	4	4	43	24	11	8
50-55	1	12	150000	2	2	5	5	5	5	24	2	2	2	2	2	3	4	3	6	2	2	2	32	3	3	3	3	4	4	4	3	4	4	4	3	39	21	11	7
35-40	2	4	35000	1	1	5	5	5	5	22	5	5	5	5	5	5	5	5	5	5	5	5	60	5	5	5	5	5	5	5	5	5	5	5	5	55	30	15	10
30-35	2	1	5000	4	1	5	4	3	2	19	5	5	4	5	4	5	5	5	6	5	4	4	57	4	4	4	4	4	4	4	4	4	4	4	4	44	24	12	8
20-25	2	2	15000	2	3	3	3	3	3	17	5	4	4	2	4	3	4	4	4	3	4	3	44	3	2	5	2	3	2	4	3	3	3	4	2	31	17	9	5
50-55	2	6	55000	2	2	4	3	2	3	16	1	2	2	1	1	2	1	2	3	3	5	2	25	2	2	3	1	1	1	2	2	2	1	2	1	17	10	5	2
50-55	2	3	25000	1	1	1	1	1	1	6	9	9	9	9	9	9	9	9	9	9	9	9	108	3	3	3	3	3	3	3	3	3	3	3	3	33	18	9	6
35-40	2	6	55000	2	1	1	2	3	2	11	3	3	2	2	2	2	4	4	3	3	2	3	33	3	1	2	3	2	3	1	3	2	3	2	2	25	13	7	5
45-50	2	12	150000	2	2	2	2	4	4	16	5	5	3	3	2	3	4	4	6	5	5	4	49	4	4	5	4	4	4	4	5	4	4	4	4	45	25	12	8
35-04	2	7	65000	2	1	3	4	4	4	18	3	3	4	2	4	4	3	4	4	5	5	4	45	4	4	4	3	3	4	3	3	4	4	3	4	39	21	10	8
40-45	1	1	5000	1	1	1	1	1	1	6	1	1	1	1	1	1	1	1	1	1	1	1	12	1	1	1	1	1	1	1	1	1	1	1	2	12	6	3	3
55-60	2	8	75000	1	2	4	3	1	1	12	2	2	3	3	3	3	2	2	3	3	2	3	31	5	1	5	4	4	4	5	5	3	5	4	5	45	24	11	10
25-30	2	3	25000	4	4	3	3	3	3	20	4	4	4	4	5	6	6	9	5	4	2	1	54	4	3	3	2	4	2	3	4	3	3	2	3	33	20	7	6
35-40	1	12	150000	2	1	4	5	4	2	18	6	4	3	5	6	4	6	6	1	4	5	1	51	5	5	5	2	4	4	3	5	4	3	3	4	42	26	9	7
18-20	2	1	5000	1	1	1	1	3	3	10	4	4	4	4	4	4	4	4	5	4	5	5	51	4	4	4	4	4	4	4	3	4	4	4	4	43	23	12	8
45-50	1	5	45000	3	1	5	2	4	2	17	4	3	3	2	3	3	2	2	3	3	3	4	35	4	3	4	4	4	4	5	3	5	4	4	4	44	23	13	8
30-35	2	3	25000	1	1	1	1	1	1	6	2	2	2	2	2	2	2	2	2	2	2	2	24	5	5	5	5	5	5	5	5	5	5	5	5	55	30	15	10
25-30	1	3	25000	4	4	3	5	4	3	23	5	4	4	4	4	3	4	5	4	4	4	4	49	4	4	4	4	4	4	4	4	4	4	3	4	43	24	11	8
18-20	2	4	35000	1	3	2	2	3	3	14	4	4	3	3	4	4	4	4	3	4	5	4	46	3	3	3	3	3	1	4	2	3	2	2	3	29	16	8	5
30-35	2	3	25000	1	1	1	1	3	3	10	9	9	3	2	3	6	5	5	9	3	5	5	64	4	4	4	4	4	4	4	4	2	4	4	4	42	24	10	8
25-30	1	8	75000	5	1	2	3	3	3	17	3	5	4	4	1	5	5	4	3	1	1	5	41	2	1	2	1	1	2	1	1	1	1	2	1	14	8	4	2
35-40	2	3	25000	2	1	1	1	2	2	9	4	4	4	4	4	4	4	4	4	4	4	4	48	4	4	4	4	4	4	4	4	4	4	4	4	44	24	12	8
20-25	2	9	85000	2	1	4	2	4	3	16	4	2	3	1	3	3	3	3	2	3	3	3	33	4	1	1	1	2	4	4	4	1	1	2	1	25	19	4	2
30-35	2	2	15000	3	1	1	1	1	1	8	6	6	5	6	6	5	6	6	1	6	9	5	67	5	5	5	3	3	5	5	5	3	5	3	5	47	28	9	10
45-50	1	11	105000	1	1	1	1	3	4	11	4	5	5	5	5	5	5	5	6	6	5	5	61	5	5	5	5	5	5	5	5	5	5	5	5	55	30	15	10
40-45	1	12	150000	1	1	3	3	4	3	15	3	4	5	3	3	3	3	2	3	1	3	4	37	2	3	3	3	2	5	3	3	4	2	4	4	35	18	11	6
50-55	1	11	105000	3	2	4	4	5	5	23	2	2	3	3	2	3	2	3	4	3	2	3	32	5	4	5	4	5	4	3	1	4	4	3	3	40	22	11	7
40-45	2	2	15000	3	2	3	3	4	5	20	5	6	6	4	6	6	6	6	5	5	4	4	63	4	4	4	3	4	5	5	4	3	2	3	3	40	26	9	5
60-65	2	3	25000	2	2	4	4	4	4	20	3	3	3	3	3	3	3	3	3	3	3	3	36	4	3	4	3	3	4	4	4	4	3	3	3	38	22	10	6
35-40	2	3	25000	3	1	4	4	5	5	22	3	3	4	3	3	4	2	3	1	3	3	3	35	4	4	4	4	3	3	4	4	3	3	5	5	42	22	12	8
45-50	1	9	85000	4	2	4	3	2	1	16	1	2	3	4	5	6	9	6	5	4	3	2	50	1	2	5	2	2	3	1	3	4	4	3	4	29	12	9	8
20-25	2	3	25000	3	2	3	3	4	4	19	5	4	6	2	5	6	4	5	5	6	6	6	60	5	5	5	3	5	5	4	5	5	5	5	5	52	29	13	10
20-25	3	4	35000	1	1	4	1	4	4	15	3	3	3	3	3	3	3	3	3	3	3	3	36	5	5	5	5	5	5	5	5	5	5	5	5	55	30	15	10
18-20	2	5	45000	3	1	3	3	3	3	16	2	2	3	3	5	6	6	5	6	4	5	5	52	4	4	4	4	4	4	4	4	4	4	4	4	44	24	12	8
20-25	2	1	5000	2	1	2	3	3	3	14	1	1	1	1	1	1	1	1	1	1	3	4	17	3	3	3	4	2	2	3	3	2	2	4	1	29	16	10	3
25-30	2	6	55000	3	1	1	1	2	2	10	2	2	2	2	2	2	2	3	2	2	3	3	27	4	4	4	4	4	4	4	4	4	4	4	4	44	24	12	8
20-25	2	2	15000	1	1	3	2	4	3	14	5	4	5	3	3	5	6	5	5	5	5	5	56	4	3	3	3	4	5	4	5	4	4	3	4	43	25	10	8
40-45	2	3	25000	4	3	3	3	4	4	21	4	4	4	4	4	4	4	4	4	4	4	3	47	4	4	4	3	3	4	4	4	4	3	3	3	39	23	10	6
20-25	2	11	105000	3	2	3	3	4	4	19	4	2	5	4	5	4	4	5	4	4	4	4	49	4	4	4	4	4	4	4	4	4	4	4	4	44	24	12	8
40-45	1	1	5000	5	1	1	1	2	1	11	4	4	5	5	5	5	5	5	4	5	5	4	56	4	3	3	4	4	3	2	4	4	4	4	3	39	20	12	7
45-50	2	1	5000	4	3	4	4	5	5	25	5	5	5	5	4	4	5	3	5	5	5	5	56	4	4	4	4	2	4	4	4	4	4	4	4	42	22	12	8
20-25	2	2	15000	3	1	4	3	3	3	17	4	9	9	9	9	9	9	3	9	9	9	9	97	5	5	3	3	4	4	3	4	4	3	5	3	43	25	12	6
20-25	1	4	35000	2	4	3	3	4	2	18	6	6	4	5	3	5	9	2	6	3	9	3	61	3	2	3	2	4	4	4	2	4	2	5	3	35	19	11	5
18-20	1	1	5000	1	1	3	3	4	2	14	3	5	4	2	2	3	3	3	4	1	4	1	35	3	2	4	4	4	5	3	5	3	4	3	3	39	22	10	7
25-30	2	6	55000	5	2	5	5	5	5	27	4	4	4	4	4	4	5	4	4	4	4	4	49	5	5	5	5	5	5	5	5	5	5	5	5	55	30	15	10
25-30	1	8	75000	4	4	5	5	5	5	28	9	6	5	5	5	4	5	6	6	6	6	6	69	5	5	5	5	5	5	5	5	5	5	5	5	55	30	15	10
30-35	2	3	25000	2	1	4	4	5	5	21	3	3	5	2	2	4	1	5	4	6	3	4	42	2	4	4	2	4	4	4	4	4	4	4	4	40	22	10	8
35-40	2	6	55000	3	3	5	5	5	5	26	5	5	5	5	5	5	4	5	5	5	5	5	59	5	4	4	3	5	4	4	4	3	4	3	4	43	26	9	8
18-20	2	9	85000	4	2	4	4	4	4	22	5	3	2	3	2	4	3	4	5	4	5	3	43	5	3	3	3	4	5	4	4	5	5	5	4	47	25	13	9
45-50	2	5	45000	1	1	3	3	4	1	13	4	4	4	2	4	4	4	4	4	4	4	4	46	5	3	3	3	3	5	5	4	3	3	3	3	40	25	9	6
25-30	2	1	5000	2	1	3	3	3	3	15	5	5	5	5	5	5	5	5	5	5	5	5	60	5	5	5	5	5	5	5	5	5	5	5	5	55	30	15	10
18-20	2	3	25000	2	3	4	4	4	4	21	2	1	3	1	3	3	3	4	2	5	4	3	34	3	1	3	2	2	4	3	4	2	3	2	2	28	17	6	5
40-45	1	12	150000	2	2	3	3	3	3	16	2	2	2	2	2	2	2	2	2	2	2	3	25	2	2	2	3	2	2	2	2	2	2	2	2	23	12	7	4
20-25	2	3	25000	3	2	2	3	3	3	16	1	2	1	3	2	2	4	4	3	3	4	3	32	3	3	2	3	2	2	3	3	2	3	3	3	30	16	8	6
18-20	2	2	15000	3	1	5	4	4	3	20	2	1	1	1	2	9	1	2	9	1	2	1	32	4	3	3	3	4	3	3	4	4	3	4	3	38	21	11	6
18-20	1	11	105000	3	2	1	1	5	5	17	5	5	9	6	5	4	3	4	4	2	2	1	50	4	4	4	4	4	4	4	4	4	4	4	4	44	24	12	8
20-25	2	4	35000	5	4	5	5	5	5	29	6	5	6	6	6	6	4	6	6	5	6	3	65	5	5	5	3	5	5	2	5	2	5	5	5	47	27	10	10
20-25	2	8	75000	4	1	3	3	3	2	16	2	9	9	9	9	2	2	2	1	9	9	9	72	4	3	4	4	4	4	5	4	3	3	4	3	41	24	11	6
25-30	1	8	75000	3	4	3	4	3	3	20	2	1	2	4	5	5	4	3	3	4	4	4	41	2	3	5	3	2	3	2	3	2	2	2	1	25	15	7	3
30-35	2	6	55000	2	3	5	4	5	5	24	1	3	3	4	5	6	4	3	4	4	4	5	46	2	1	5	1	1	3	3	4	2	3	2	3	25	14	5	6
18-20	1	4	35000	3	3	2	2	2	2	14	3	4	3	4	3	2	4	5	6	4	3	4	45	3	5	3	3	3	3	4	3	2	2	2	4	34	21	7	6
45-50	2	4	35000	5	1	5	5	1	5	22	1	1	1	1	1	1	1	1	1	1	1	1	12	1	1	1	1	1	1	1	1	1	1	1	1	11	6	3	2
25-30	1	6	55000	1	3	1	1	1	1	8	1	1	1	1	1	1	1	1	1	1	1	1	12	3	3	3	3	3	3	3	3	3	3	3	3	33	18	9	6
50-55	2	2	15000	3	1	4	4	4	4	20	3	3	5	9	2	3	4	5	5	5	4	2	50	5	1	4	1	3	1	5	4	3	4	1	5	33	19	5	9
20-25	2	1	5000	4	1	3	2	1	2	13	6	6	6	6	6	6	5	6	5	5	3	6	66	5	5	5	5	5	3	5	5	5	3	3	5	49	28	13	8
35-40	2	5	45000	2	2	4	4	4	4	20	2	2	2	2	2	2	2	2	2	2	2	2	24	1	1	1	1	1	1	1	1	1	1	1	1	11	6	3	2
20-25	1	2	15000	2	4	2	1	1	2	12	3	2	5	5	5	5	6	6	5	5	5	4	56	4	4	3	3	3	3	5	4	5	3	4	2	40	23	12	5
25-30	1	4	35000	3	3	4	3	3	4	20	3	5	1	1	1	1	1	1	1	1	1	1	18	4	4	2	3	3	2	1	4	5	3	4	4	37	18	12	7
30-35	1	9	85000	1	1	3	3	1	2	11	2	2	4	1	3	1	1	3	1	4	3	4	29	4	4	4	1	5	4	4	4	4	4	1	4	39	25	6	8
50-55	1	7	65000	1	4	3	3	2	3	16	5	5	5	5	5	5	5	5	5	5	5	5	60	5	5	4	5	5	5	5	5	3	3	4	5	50	30	12	8
18-20	2	1	5000	3	4	4	4	4	4	23	2	2	4	3	4	6	5	5	6	5	4	4	50	4	3	3	4	5	3	4	3	3	3	3	3	38	22	10	6
30-35	2	5	45000	5	1	5	5	5	5	26	6	6	6	9	6	6	6	6	6	6	6	6	75	5	5	5	5	5	5	5	5	5	5	5	5	55	30	15	10
20-25	2	6	55000	4	2	3	3	4	5	21	5	4	6	9	4	3	4	5	4	6	2	3	55	5	4	5	4	5	5	5	5	4	4	5	4	50	29	13	8
30-35	2	7	65000	3	1	3	4	5	5	21	4	5	3	1	4	5	6	6	6	6	6	6	58	4	4	4	3	5	5	4	5	4	4	4	4	46	27	11	8
18-20	2	3	25000	3	1	3	3	4	4	18	4	4	5	5	5	6	6	6	6	6	6	6	65	4	4	4	3	4	4	4	4	4	4	3	3	41	24	10	7
25-30	2	3	25000	3	1	2	2	2	2	12	2	1	2	2	2	2	2	3	4	5	3	3	31	2	2	2	2	2	3	2	1	3	2	4	2	25	12	9	4
18-20	2	4	35000	1	1	1	1	1	1	6	1	1	9	9	9	9	9	9	9	9	9	9	92	3	3	3	3	3	3	3	3	3	3	3	3	33	18	9	6
35-40	2	8	75000	2	3	4	4	3	1	17	2	3	6	6	6	4	4	5	5	2	1	3	47	5	5	5	4	4	5	4	5	5	4	4	4	49	28	13	8
30-35	1	7	65000	1	2	3	3	3	4	16	5	5	6	6	6	6	6	6	5	6	6	6	69	4	4	5	4	5	4	4	4	4	4	5	5	47	25	13	9
35-40	2	3	25000	2	1	4	4	2	5	18	4	3	1	2	4	3	4	2	5	5	4	2	39	3	3	2	4	4	4	4	3	3	2	2	2	34	21	9	4
20-25	2	2	15000	2	2	2	1	2	4	13	1	4	6	1	5	5	5	6	4	6	5	6	54	4	4	4	2	4	4	5	5	4	5	1	5	43	26	7	10
20-25	1	6	55000	4	4	3	5	1	4	21	2	2	3	3	2	3	3	2	4	3	2	3	32	4	2	4	4	3	4	4	4	4	3	2	4	38	21	10	7
60-65	1	7	65000	3	2	5	5	5	5	25	1	1	1	1	1	1	1	1	1	1	1	1	12	3	3	3	3	3	3	3	3	3	3	3	3	33	18	9	6
55-60	2	6	55000	1	1	3	4	4	4	17	2	2	3	1	2	3	1	3	2	5	9	3	36	4	3	5	3	5	5	3	5	3	5	3	5	44	25	9	10
20-25	1	1	5000	1	1	1	1	1	1	6	5	4	5	5	6	6	5	5	3	5	5	4	58	1	1	1	1	1	1	1	1	1	1	1	1	11	6	3	2
25-30	2	5	45000	2	4	4	3	4	2	19	3	4	3	2	1	4	3	6	5	4	3	2	40	3	1	2	1	3	4	1	2	3	3	5	2	28	14	9	5
30-35	1	6	55000	1	2	4	5	4	5	21	2	4	2	5	4	3	4	3	3	3	4	3	40	3	3	2	4	3	3	4	3	4	4	4	4	39	19	12	8
55-60	1	4	35000	1	1	4	4	3	2	15	3	1	3	3	3	3	3	3	3	4	3	3	35	4	3	4	4	4	4	4	4	3	4	4	4	42	23	11	8
65-70	2	12	150000	3	1	5	5	3	5	22	2	1	2	1	2	2	2	2	3	3	3	3	26	3	1	2	3	3	4	3	3	3	3	3	3	32	17	9	6
25-30	2	6	55000	2	1	3	3	3	3	15	3	3	3	9	3	3	3	3	9	9	9	9	66	1	1	1	3	1	4	3	3	3	1	3	1	24	13	9	2
25-30	1	11	105000	2	1	2	3	4	2	14	2	3	3	3	3	3	3	3	3	2	2	2	32	4	4	3	3	3	4	4	4	3	3	4	4	40	23	10	7
45-50	2	4	35000	1	1	4	4	4	4	18	3	3	5	1	1	1	2	4	4	4	2	3	33	5	4	4	3	3	3	4	4	1	3	2	2	34	23	6	5
25-30	3	1	5000	3	1	5	2	5	4	20	4	4	4	3	3	3	4	4	5	1	3	1	39	4	3	3	3	4	4	4	4	3	3	4	3	39	23	10	6
65-70	2	12	150000	2	1	5	5	5	5	23	2	2	2	2	2	3	3	4	4	5	4	4	37	4	4	4	2	4	4	4	5	3	4	4	4	42	25	9	8
35-40	1	6	55000	3	3	3	3	3	4	19	4	4	4	4	4	4	4	4	4	4	4	4	48	4	4	4	4	4	4	4	4	4	4	4	4	44	24	12	8
65-70	1	2	15000	1	1	1	1	1	1	6	9	6	3	9	3	2	3	3	9	2	2	2	53	5	5	5	5	5	5	5	5	5	5	5	5	55	30	15	10
30-35	2	5	45000	1	3	5	5	5	5	24	6	6	6	6	6	5	3	5	5	6	6	6	66	5	4	5	4	5	5	3	4	5	5	5	5	50	26	14	10
45-50	2	5	45000	2	2	4	4	3	3	18	5	5	5	5	5	5	5	5	5	5	5	5	60	4	4	4	5	4	4	4	4	4	4	4	4	45	24	13	8
20-25	2	2	15000	2	3	2	2	2	4	15	5	4	3	4	4	4	3	6	5	5	5	5	53	1	3	1	5	2	4	4	4	2	2	2	4	33	18	9	6
25-30	2	6	55000	2	1	5	5	5	5	23	5	5	5	5	5	5	5	5	5	5	5	5	60	5	5	5	5	5	5	5	5	5	5	5	5	55	30	15	10
30-35	1	5	45000	4	2	5	5	5	5	26	5	5	5	4	5	5	5	5	5	1	3	2	50	4	4	3	4	4	4	5	4	3	3	4	3	42	25	11	6
40-45	2	1	5000	4	1	1	1	4	1	12	5	5	5	5	5	5	5	5	5	5	5	5	60	5	5	5	5	5	5	5	5	5	5	5	5	55	30	15	10
45-50	2	4	35000	3	2	4	4	3	1	17	3	3	5	1	2	3	5	5	5	5	5	5	47	4	4	3	1	4	4	4	3	4	3	2	3	36	23	7	6
60-65	1	9	85000	5	2	5	5	5	5	27	2	2	2	1	2	2	2	2	3	3	2	2	25	4	2	2	2	4	3	4	4	4	4	4	4	39	21	10	8
30-35	2	5	45000	1	1	4	4	3	4	17	5	5	6	4	2	5	3	5	4	3	2	5	49	4	4	5	3	4	4	4	4	3	2	3	4	39	24	9	6
45-50	1	5	45000	2	1	5	5	5	5	23	1	1	1	1	2	2	2	2	2	2	2	2	20	3	3	2	3	3	3	3	3	3	4	3	3	34	18	9	7
20-25	3	2	15000	4	1	4	4	3	3	19	5	5	4	3	3	4	6	5	3	4	4	3	49	5	5	5	5	4	4	5	5	4	5	4	5	51	28	13	10
30-35	2	4	35000	5	1	5	5	5	5	26	5	6	4	4	5	6	6	6	6	4	5	5	62	5	4	4	4	4	5	5	5	5	4	4	4	49	28	13	8
30-35	2	1	5000	2	2	3	4	3	2	16	6	5	4	4	6	6	5	3	1	3	3	6	52	5	5	5	5	5	5	5	5	5	5	5	5	55	30	15	10
25-30	2	6	55000	3	1	2	2	3	3	14	2	2	2	2	2	2	2	2	2	2	2	2	24	3	3	3	3	3	3	3	3	3	3	3	3	33	18	9	6
50-55	2	6	55000	3	2	5	2	3	2	17	2	2	4	5	2	2	5	9	4	2	2	3	42	5	5	2	3	3	5	5	2	4	5	5	2	44	25	12	7
25-30	2	4	35000	1	1	1	1	1	1	6	9	9	9	9	9	9	9	9	9	9	9	9	108	2	2	2	2	2	2	2	2	2	2	2	2	22	12	6	4
55-60	2	2	15000	1	3	3	2	4	3	16	4	3	2	5	4	3	5	5	4	3	2	4	44	3	2	4	3	2	3	2	3	4	3	2	3	30	15	9	6
25-30	2	2	15000	3	3	2	3	3	3	17	3	4	5	6	6	3	5	6	5	5	5	3	56	4	3	3	4	3	3	4	4	4	3	4	4	40	21	12	7
20-25	2	3	25000	1	1	2	2	3	4	13	1	2	2	2	1	1	1	2	1	1	1	1	16	3	3	3	3	3	2	3	4	3	4	4	3	35	18	10	7
45-50	2	1	5000	2	2	4	4	3	4	19	2	5	5	2	9	4	3	5	9	5	5	5	59	5	2	4	4	4	4	5	4	2	3	4	3	40	24	10	6
20-25	2	8	75000	4	5	4	4	5	3	25	6	4	5	2	9	4	5	6	4	5	3	6	59	2	4	4	3	2	5	1	3	3	2	5	3	33	17	11	5
30-35	1	12	150000	3	3	3	3	4	4	20	4	5	5	5	4	5	4	5	4	5	5	5	56	3	3	3	4	3	3	3	4	3	4	4	4	38	19	11	8
30-35	2	1	5000	1	1	1	1	1	2	7	1	1	1	1	1	1	1	1	1	1	1	1	12	3	3	3	3	3	3	3	3	3	3	3	3	33	18	9	6
60-65	2	4	35000	1	3	4	4	4	4	20	1	1	1	1	1	2	2	2	2	1	1	1	16	3	4	4	4	3	4	4	4	3	3	3	4	39	22	10	7
30-35	1	3	25000	2	2	5	4	3	3	19	2	2	2	1	2	1	1	2	2	3	3	2	23	1	1	1	1	1	1	1	1	1	1	1	1	11	6	3	2
45-50	2	2	15000	1	1	1	1	1	1	6	2	3	6	6	4	2	4	2	5	4	4	4	46	4	5	3	3	4	5	3	2	1	2	3	5	37	23	7	7
20-25	1	12	150000	1	1	1	2	3	3	11	1	1	1	2	2	9	9	2	9	2	2	2	42	4	2	1	1	1	1	1	1	1	1	1	1	15	10	3	2
25-30	2	2	15000	1	1	1	1	1	1	6	2	9	5	1	1	1	4	5	5	5	2	5	45	3	3	3	3	3	3	3	3	3	3	3	3	33	18	9	6
20-25	2	9	85000	1	3	3	4	5	4	20	2	5	5	4	5	4	4	4	3	3	4	4	47	2	5	2	1	3	2	4	3	3	2	2	1	28	19	6	3
30-35	1	3	25000	2	1	4	3	3	3	16	5	5	5	1	4	4	3	5	5	4	5	6	52	5	3	4	3	4	5	4	4	3	4	4	5	44	25	10	9
18-20	2	6	55000	1	1	1	1	1	1	6	1	1	1	1	1	1	1	1	1	1	1	1	12	3	3	3	3	3	3	3	3	3	3	3	3	33	18	9	6
20-25	2	6	55000	4	4	4	4	4	4	24	5	5	6	5	6	5	6	6	6	6	6	6	68	4	5	4	3	4	4	5	4	4	4	4	4	45	26	11	8
30-35	2	8	75000	3	1	4	4	4	4	20	2	2	2	9	3	3	3	3	4	4	4	5	44	4	4	4	4	4	4	4	4	4	4	4	4	44	24	12	8
30-35	2	9	85000	2	1	3	3	3	3	15	3	3	3	4	5	6	6	6	6	4	4	6	56	4	5	5	5	5	4	5	5	5	5	5	5	53	28	15	10
20-25	2	3	25000	3	1	3	1	2	1	11	2	3	2	3	2	2	3	3	2	4	4	2	32	4	3	2	3	2	2	3	2	2	3	4	3	31	16	9	6
25-30	2	3	25000	3	1	2	2	1	4	13	5	6	2	4	3	5	2	5	5	5	2	2	46	4	2	2	2	2	4	2	4	3	3	2	2	30	18	7	5
40-45	2	3	25000	3	1	1	2	3	2	12	5	5	5	5	5	5	5	5	5	5	5	5	60	4	5	5	5	5	5	5	5	5	5	5	5	54	29	15	10
18-20	2	1	5000	2	1	2	1	2	2	10	6	6	6	6	6	6	6	6	6	6	6	6	72	5	5	5	5	5	5	5	5	4	5	5	5	54	30	14	10
25-30	2	1	5000	5	5	5	5	5	5	30	6	6	1	4	1	4	9	2	4	4	2	4	47	5	5	5	4	5	5	5	5	5	5	5	5	54	30	14	10
20-25	2	3	25000	3	1	4	3	4	4	19	4	5	3	6	1	5	3	5	4	4	6	6	52	4	4	4	2	4	5	3	4	5	5	5	5	46	24	12	10
20-25	2	3	25000	1	1	5	5	5	5	22	5	4	4	1	4	4	4	5	4	5	5	4	49	5	3	5	2	4	4	5	5	3	4	5	4	44	26	10	8
20-25	1	10	95000	1	5	4	4	5	5	24	5	4	4	3	1	4	2	1	4	3	6	5	42	4	4	3	1	2	2	4	4	2	4	2	5	34	20	5	9
40-45	2	11	105000	2	1	4	4	3	3	17	2	2	2	2	2	2	1	2	3	2	3	3	26	4	4	2	2	3	4	1	4	2	2	2	2	30	20	6	4
25-30	2	3	25000	1	1	3	3	3	3	14	2	2	2	3	2	2	2	2	2	3	2	2	26	3	4	4	4	4	4	4	4	4	4	4	4	43	23	12	8
20-25	2	6	55000	3	1	3	3	4	5	19	3	5	5	5	4	5	6	5	6	6	6	3	59	5	3	3	3	4	3	4	4	4	3	4	4	41	23	11	7
60-65	2	8	75000	2	1	5	5	3	4	20	6	5	4	6	4	5	2	3	2	5	5	4	51	5	5	3	5	4	5	5	5	4	4	4	4	50	29	13	8
50-55	2	3	25000	2	1	3	3	4	4	17	1	2	2	2	3	5	1	1	3	6	5	2	33	4	5	2	2	2	5	1	4	2	2	2	2	31	21	6	4
35-40	2	4	35000	4	2	4	5	3	4	22	5	5	5	5	5	5	5	5	5	5	6	5	61	4	4	3	4	4	3	5	3	4	4	2	3	40	23	10	7
45-50	1	1	5000	1	1	1	1	1	1	6	6	6	6	6	6	6	6	6	6	6	6	6	72	5	5	5	5	5	5	5	5	5	5	5	5	55	30	15	10
20-25	2	2	15000	4	3	3	4	4	3	21	5	5	5	5	5	5	5	5	5	5	4	5	59	4	3	4	3	3	4	4	4	3	4	4	3	39	22	10	7
18-20	2	1	5000	1	1	2	3	3	3	13	3	9	9	9	9	9	9	9	9	9	9	9	102	2	2	2	2	2	2	2	2	2	2	2	2	22	12	6	4
45-50	2	3	25000	1	1	1	1	1	1	6	1	1	2	1	1	2	1	1	3	3	3	2	21	3	3	3	3	3	3	3	3	3	3	3	3	33	18	9	6
18-20	1	10	95000	4	4	2	3	2	3	18	1	2	3	2	4	2	4	2	4	2	4	2	32	2	3	3	3	1	2	3	3	1	2	1	2	23	14	5	4
25-30	2	3	25000	2	1	3	3	2	2	13	4	4	5	3	4	4	5	5	6	6	5	6	57	4	4	4	4	4	4	4	4	4	4	4	4	44	24	12	8
30-35	2	4	35000	2	1	1	1	3	3	11	2	3	2	3	3	4	6	5	6	5	5	5	49	3	3	2	3	3	3	2	3	3	4	1	3	31	17	7	7
35-40	2	1	5000	1	1	2	3	2	2	11	2	2	2	2	2	2	2	2	2	2	2	2	24	3	3	3	4	3	3	3	3	3	3	3	3	34	18	10	6
30-35	1	7	65000	1	1	3	2	1	2	10	2	2	2	2	2	2	1	1	3	2	4	2	25	1	1	1	1	1	1	1	1	1	4	1	1	14	6	3	5
20-25	1	11	105000	2	2	4	4	4	4	20	2	2	2	2	2	2	2	2	3	3	3	3	28	4	4	4	4	4	4	4	3	4	4	4	4	43	23	12	8
30-35	2	7	65000	1	1	3	3	1	2	11	1	1	2	1	2	1	1	2	1	1	1	1	15	3	2	2	2	2	2	2	2	2	2	2	2	23	13	6	4
30-35	2	2	15000	4	1	5	4	5	2	21	4	4	4	4	4	5	5	5	5	5	5	4	54	5	4	4	3	5	5	5	4	4	3	5	4	47	28	12	7
50-55	2	2	15000	1	1	3	1	3	3	12	5	5	4	4	5	5	6	5	5	5	5	5	59	5	5	5	5	5	5	5	5	5	5	5	5	55	30	15	10
20-25	2	6	55000	5	5	3	5	5	5	28	2	2	2	3	2	3	3	3	3	3	4	3	33	4	3	4	4	4	4	4	4	4	4	4	4	43	23	12	8
25-30	2	7	65000	3	1	4	2	3	2	15	5	3	3	2	3	3	5	6	2	4	5	9	50	3	4	4	5	3	2	4	1	4	3	4	3	36	17	13	6
20-25	2	11	105000	1	1	3	1	2	2	10	1	1	1	1	2	2	2	3	2	9	9	1	34	5	2	4	3	4	4	4	3	3	3	1	3	35	22	7	6
45-50	2	2	15000	1	1	1	1	1	3	8	1	1	1	1	1	1	1	1	1	1	1	1	12	3	3	3	3	3	3	3	3	3	3	3	3	33	18	9	6
50-55	2	6	55000	5	4	4	4	4	3	24	1	2	2	1	4	2	1	3	6	6	6	9	43	1	1	2	1	2	1	1	2	3	1	1	1	15	8	5	2
30-35	2	5	45000	1	1	1	3	3	1	10	2	2	2	4	2	5	5	6	5	4	3	3	43	2	4	2	1	4	3	1	4	1	3	2	4	29	18	4	7
20-25	2	6	55000	1	1	4	4	3	5	18	1	1	1	1	1	1	1	1	2	1	2	1	14	3	3	3	3	3	3	3	3	3	3	3	3	33	18	9	6
45-50	2	2	15000	1	1	1	1	1	1	6	1	9	9	9	9	3	6	5	3	3	3	3	63	3	4	3	4	3	3	3	3	3	3	3	3	35	19	10	6
40-45	1	9	85000	2	2	5	5	5	5	24	5	5	6	5	5	5	5	6	2	6	5	6	61	5	5	5	4	5	4	5	5	4	5	5	5	52	29	13	10
25-30	2	8	75000	2	2	5	5	5	5	24	5	6	5	9	9	6	6	5	9	9	9	5	83	4	3	4	3	3	5	4	4	3	4	3	3	39	23	9	7
50-55	2	3	25000	1	1	1	1	2	2	8	1	1	1	1	2	1	1	1	1	1	1	1	13	3	3	3	3	2	2	5	4	3	3	3	3	34	19	9	6
40-45	2	4	35000	1	1	4	4	4	4	18	2	4	4	2	2	2	2	3	4	5	5	4	39	4	3	3	3	4	4	4	4	3	4	3	3	39	23	9	7
35-40	2	1	5000	4	1	4	2	4	4	19	1	1	1	1	1	1	1	1	2	2	2	2	16	3	3	3	3	3	3	3	3	3	3	3	3	33	18	9	6
25-30	2	10	95000	3	3	3	3	4	4	20	4	2	4	9	2	1	4	4	5	1	5	5	46	5	5	5	1	5	5	5	5	5	4	5	4	49	30	11	8
35-40	2	11	105000	4	2	4	4	4	3	21	5	5	5	5	5	5	5	5	4	2	3	5	54	4	5	5	5	5	5	5	4	3	4	5	4	49	28	13	8
20-25	2	4	35000	3	4	4	4	4	3	22	2	4	4	4	3	2	5	5	3	4	6	5	47	1	1	5	5	2	3	2	2	2	3	3	3	27	11	10	6
20-25	3	1	5000	2	1	3	3	3	3	15	1	9	2	1	1	2	1	2	1	1	1	2	24	1	1	1	1	1	1	1	1	1	1	1	1	11	6	3	2
30-35	2	2	15000	1	1	3	3	1	1	10	3	3	4	4	3	4	3	4	5	5	3	4	45	4	3	3	3	4	3	4	4	3	3	3	4	38	22	9	7
25-30	2	4	35000	1	1	1	1	1	1	6	1	1	1	1	1	1	1	1	1	1	1	1	12	1	1	1	1	1	1	1	1	1	1	1	1	11	6	3	2
20-25	2	8	75000	2	3	4	5	3	4	21	2	5	6	3	3	2	2	4	3	2	3	4	39	4	4	5	4	3	5	4	4	4	3	4	3	42	24	12	6
45-50	1	2	15000	1	1	1	1	1	1	6	1	1	1	1	1	1	1	1	1	1	1	1	12	2	2	3	1	3	2	3	2	2	3	2	2	24	14	5	5
45-50	2	7	65000	1	1	3	3	4	3	15	2	2	2	2	2	2	2	2	2	2	2	2	24	3	3	3	3	3	3	3	3	3	3	3	3	33	18	9	6
20-25	1	3	25000	1	1	4	4	4	4	18	2	2	1	3	2	3	3	2	2	2	3	2	27	4	4	4	4	4	4	4	4	2	3	3	3	39	24	9	6
25-30	2	5	45000	3	1	3	2	1	1	11	4	4	4	3	4	4	4	4	4	4	4	4	47	5	4	5	4	5	5	4	5	4	4	5	3	48	28	13	7
20-25	1	1	5000	2	4	5	5	4	4	24	2	2	3	3	4	4	5	9	9	9	6	6	62	4	5	2	2	4	3	1	5	1	2	3	1	31	22	6	3
30-35	2	2	15000	2	2	5	4	4	4	21	6	6	6	6	6	6	6	6	6	6	6	6	72	5	5	5	5	5	5	5	5	5	5	4	4	53	30	14	9
20-25	1	1	5000	2	2	3	3	3	3	16	2	1	1	1	1	1	1	1	2	2	1	1	15	1	1	1	1	2	2	2	2	2	1	2	1	17	10	5	2
20-25	2	6	55000	1	1	2	1	1	1	7	9	2	2	2	9	9	9	2	5	5	5	5	64	3	3	3	3	3	3	3	3	3	3	3	3	33	18	9	6
35-40	2	1	5000	2	1	2	1	3	1	10	4	2	2	3	3	2	1	3	5	4	4	2	35	3	3	3	1	1	3	3	1	1	2	2	3	23	14	4	5
35-40	2	1	5000	2	1	1	3	2	4	13	3	4	5	4	2	5	4	5	5	6	9	6	58	3	4	4	3	3	3	4	3	4	3	3	4	37	20	10	7
30-35	2	1	5000	3	1	4	4	3	4	19	5	5	6	5	6	5	5	6	6	6	5	5	65	5	5	5	5	5	5	5	5	5	4	4	5	53	30	14	9
40-45	2	6	55000	2	1	4	4	3	4	18	6	1	9	9	6	6	6	6	9	6	6	6	76	5	5	5	5	5	5	5	5	5	5	5	5	55	30	15	10
30-35	2	4	35000	3	1	3	5	3	5	20	2	2	3	2	3	2	1	3	1	2	2	4	27	4	4	4	3	4	4	3	4	2	3	3	3	37	23	8	6
18-20	2	12	150000	1	2	1	2	1	1	8	1	1	1	2	3	2	6	4	3	3	3	5	34	5	2	1	1	5	2	2	4	1	1	2	1	26	20	4	2
20-25	2	3	25000	4	1	4	1	2	2	14	4	4	4	4	4	4	4	4	4	4	4	4	48	4	4	4	4	4	4	4	4	4	4	4	3	43	24	12	7
40-45	1	9	85000	4	1	5	5	5	2	22	1	1	1	1	1	2	2	2	1	4	3	2	21	4	3	4	2	3	4	4	3	3	3	3	3	35	21	8	6
35-40	2	6	55000	2	1	5	4	4	3	19	4	2	3	2	3	4	4	3	3	1	3	3	35	4	3	4	3	4	4	4	4	3	3	3	3	38	23	9	6
70-75	2	3	25000	4	4	1	2	4	3	18	2	4	4	4	5	4	4	4	3	2	4	4	44	4	4	4	4	1	4	2	2	3	4	2	3	33	17	9	7
20-25	2	5	45000	1	1	4	4	1	1	12	4	4	4	5	4	4	4	4	4	4	4	4	49	5	5	5	5	5	5	5	5	5	5	5	5	55	30	15	10
20-25	2	6	55000	4	1	4	4	5	3	21	4	2	2	3	3	3	3	4	2	2	3	3	34	5	3	3	4	4	5	5	5	4	3	4	4	46	27	12	7
55-60	2	5	45000	1	1	2	3	3	3	13	2	9	2	1	1	2	2	2	2	2	1	2	28	3	3	3	3	3	3	2	3	4	3	3	3	33	17	10	6
20-25	1	1	5000	4	2	2	1	3	3	15	2	4	4	3	2	1	1	3	2	1	4	3	30	2	1	2	1	1	3	2	3	3	3	3	2	24	12	7	5
25-30	2	1	5000	1	1	3	3	1	3	12	5	5	5	5	5	5	5	5	5	5	6	5	61	5	5	5	5	5	5	5	5	5	5	5	5	55	30	15	10
45-50	2	5	45000	1	1	2	2	2	1	9	6	6	6	6	6	6	6	6	6	6	6	6	72	3	3	3	3	3	3	3	3	3	3	3	3	33	18	9	6
75-80	1	6	55000	1	1	2	2	1	2	9	1	1	6	1	1	1	1	9	1	1	1	1	25	2	2	2	2	2	2	2	2	2	2	2	2	22	12	6	4
45-50	2	2	15000	2	1	5	5	5	5	23	1	1	2	1	1	2	1	1	1	2	2	2	17	2	2	4	2	2	4	2	2	2	2	2	4	26	14	6	6
20-25	1	1	5000	2	1	3	3	3	3	15	1	1	1	1	2	3	3	3	3	3	3	3	27	3	3	5	3	5	5	5	3	3	5	3	5	43	24	9	10
25-30	2	2	15000	3	1	4	4	4	4	20	1	1	1	2	3	4	4	4	4	5	4	4	37	4	5	3	4	4	3	2	4	3	3	4	3	39	22	11	6
25-30	2	5	45000	2	1	4	3	4	1	15	3	3	4	2	3	2	4	4	4	1	4	1	35	5	4	2	4	4	4	5	4	4	1	4	4	43	26	12	5
55-60	2	5	45000	1	1	4	3	4	4	17	2	2	2	3	4	4	2	5	4	2	2	2	34	5	4	3	3	3	4	3	4	3	3	4	3	39	23	10	6
45-50	2	10	95000	1	1	4	5	5	5	21	2	2	2	2	2	2	2	2	5	2	5	9	37	5	2	5	5	4	5	5	3	5	5	5	5	49	24	15	10
60-65	2	6	55000	5	4	5	5	5	5	29	5	5	5	5	5	6	5	5	6	5	5	6	63	5	3	4	3	4	4	3	4	4	4	4	4	42	23	11	8
18-20	2	1	5000	1	1	3	2	1	4	12	2	3	3	2	1	2	2	1	2	2	1	3	24	1	3	1	4	2	1	1	2	2	2	3	1	22	10	9	3
18-20	1	3	25000	2	4	3	2	4	4	19	2	4	4	3	3	3	2	3	2	2	3	3	34	3	4	2	3	2	3	3	3	4	2	3	2	32	18	10	4
18-20	2	1	5000	5	2	4	3	2	2	18	4	3	2	1	6	5	4	3	3	5	5	4	45	1	5	3	1	3	1	3	3	3	4	4	4	32	16	8	8
50-55	2	4	35000	4	1	3	3	4	4	19	2	1	2	1	1	1	1	1	2	2	1	1	16	3	3	3	3	3	3	3	3	3	3	3	3	33	18	9	6
35-40	2	10	95000	2	2	3	2	3	3	15	4	4	4	4	4	4	3	4	4	4	4	4	47	4	3	4	3	4	4	3	4	3	4	3	4	39	22	9	8
20-25	2	3	25000	2	1	2	2	3	3	13	5	2	2	1	1	5	5	2	6	6	6	6	47	4	3	4	2	4	4	4	4	2	3	3	3	36	23	7	6
55-60	1	2	15000	2	2	3	4	3	2	16	5	4	3	1	2	3	1	3	4	5	3	6	40	3	3	3	3	3	3	3	3	3	3	3	3	33	18	9	6
40-45	1	3	25000	4	1	3	3	2	2	15	5	3	2	3	1	4	3	4	3	3	2	3	36	2	3	2	3	2	4	2	3	4	2	4	4	33	16	11	6
25-30	2	1	5000	4	2	4	3	1	3	17	5	2	4	4	1	3	6	5	4	9	3	6	52	2	5	2	2	1	5	3	2	3	3	5	2	33	18	10	5
35-40	2	6	55000	2	1	2	2	2	4	13	5	5	5	2	5	6	9	5	5	6	6	6	65	5	5	5	5	5	5	4	5	5	5	5	5	54	29	15	10
40-45	2	8	75000	1	1	1	1	2	2	8	2	1	2	1	2	2	2	2	2	2	2	1	21	4	2	3	3	4	4	4	2	3	3	3	3	35	20	9	6
45-50	2	11	105000	2	3	3	3	2	2	15	5	5	5	4	3	4	2	2	4	5	3	3	45	3	3	4	3	4	4	3	4	3	4	3	4	38	21	9	8
25-30	2	7	65000	1	2	3	4	4	4	18	2	6	6	6	6	4	5	6	6	6	6	6	65	5	4	5	5	5	4	4	5	5	5	5	5	52	27	15	10
20-25	1	4	35000	2	1	1	1	1	3	9	2	9	2	9	9	9	9	2	2	9	9	9	80	3	3	3	3	3	3	3	3	3	3	3	3	33	18	9	6
18-20	2	10	95000	1	1	3	3	1	2	11	2	2	3	1	2	2	2	3	3	5	5	5	35	3	3	3	3	3	3	3	3	3	2	3	3	32	18	9	5
30-35	1	6	55000	2	1	1	1	2	2	9	6	6	6	6	6	6	6	6	6	6	6	6	72	5	5	5	5	5	5	5	5	5	5	5	5	55	30	15	10
55-60	2	2	15000	4	1	5	5	5	5	25	4	4	4	9	2	5	4	4	5	3	5	3	52	5	5	4	4	4	5	5	5	4	3	5	3	48	29	13	6
20-25	1	7	65000	3	1	1	3	3	5	16	9	9	1	1	1	1	1	1	1	2	1	1	29	5	5	5	5	5	5	5	5	5	5	5	5	55	30	15	10
45-50	2	7	65000	2	1	2	3	3	3	14	2	2	2	1	2	3	3	3	1	3	2	3	27	4	3	4	3	3	4	3	4	3	4	3	4	38	21	9	8
45-50	1	9	85000	4	2	5	4	3	2	20	1	2	3	4	5	6	9	6	5	4	3	2	50	3	3	1	4	2	3	4	4	2	2	1	5	33	19	7	7
65-70	2	1	5000	2	1	5	2	4	4	18	3	3	4	3	3	3	3	3	3	3	3	4	38	4	4	4	4	4	4	4	4	4	4	4	4	44	24	12	8
35-40	1	8	75000	5	5	4	1	5	5	25	6	6	6	6	6	6	6	6	6	6	6	3	69	5	5	5	4	5	5	5	5	4	4	5	3	50	30	13	7
35-40	2	3	25000	1	1	3	4	1	1	11	9	9	9	9	9	9	9	9	9	5	9	9	104	4	3	3	3	3	3	3	3	3	3	4	3	35	19	10	6
25-30	1	2	15000	5	1	1	1	1	1	10	5	3	2	3	3	3	4	4	4	3	1	1	36	3	4	3	4	4	4	5	4	3	4	3	3	41	24	10	7
18-20	2	1	5000	1	1	1	2	2	2	9	2	2	3	2	2	3	3	3	3	3	2	4	32	2	3	3	5	4	4	2	3	4	2	2	4	35	18	11	6
45-50	1	1	5000	2	1	5	5	5	5	23	6	2	2	6	6	6	6	2	6	6	5	2	55	3	5	5	5	5	5	5	5	5	5	5	5	53	28	15	10
20-25	1	6	55000	2	1	2	2	3	3	13	3	4	4	2	2	2	5	4	4	4	2	2	38	5	3	3	3	4	4	4	3	4	3	3	4	40	23	10	7
18-20	1	1	5000	1	2	3	5	4	3	18	3	2	3	4	4	4	4	4	4	4	5	6	47	4	4	3	4	5	4	5	1	5	3	3	4	42	23	12	7
20-25	2	3	25000	2	2	4	5	3	3	19	4	3	3	2	1	1	5	4	3	5	5	6	42	4	3	4	3	4	4	3	2	2	2	2	2	31	20	7	4
35-40	2	4	35000	2	1	3	3	2	2	13	2	2	2	2	2	2	1	2	2	3	2	3	25	4	4	4	1	4	4	1	2	4	4	4	4	36	19	9	8
20-25	2	11	105000	2	1	3	2	4	4	16	2	2	2	2	2	2	3	2	2	2	2	2	25	4	4	2	3	3	4	1	3	2	5	4	4	37	19	9	9
18-20	3	6	55000	2	1	1	1	2	2	9	5	5	5	5	5	5	5	5	5	5	5	9	64	4	4	4	4	4	4	4	4	4	4	4	4	44	24	12	8
20-25	2	3	25000	5	3	2	5	4	4	23	2	6	9	9	6	9	6	6	9	9	6	9	86	4	4	4	5	5	3	4	4	4	4	3	5	45	24	12	9
20-25	2	5	45000	3	1	5	5	5	5	24	3	5	5	2	3	5	5	5	5	5	4	5	52	4	3	5	4	4	5	5	5	4	4	4	5	47	26	12	9
18-20	1	1	5000	2	5	4	4	5	4	24	3	3	4	5	5	6	6	6	6	4	9	5	62	4	4	2	2	2	5	2	4	5	2	5	5	40	21	12	7
55-60	2	3	25000	1	1	1	1	3	3	10	9	9	9	9	9	9	9	9	9	3	5	1	90	2	2	2	2	2	2	2	2	2	2	2	2	22	12	6	4
20-25	1	11	105000	1	2	3	4	4	3	17	2	1	2	6	1	2	1	2	2	2	6	2	29	4	3	3	4	3	3	3	4	3	3	4	4	38	20	11	7
30-35	2	1	5000	2	1	2	1	2	2	10	6	6	5	6	6	6	6	6	6	6	6	6	71	4	4	4	4	4	5	4	4	5	4	4	4	46	25	13	8
70-75	2	10	95000	4	3	5	5	5	5	27	2	1	3	2	3	3	3	2	3	4	4	4	34	3	3	4	3	4	3	3	3	3	4	3	4	36	19	9	8
40-45	1	1	5000	2	1	2	2	2	2	11	4	2	3	1	3	1	1	1	4	4	3	2	29	2	2	3	1	1	2	1	1	2	1	2	2	17	9	5	3
35-40	2	4	35000	1	1	3	2	1	4	12	4	5	5	4	4	3	5	4	3	5	4	4	50	3	3	3	2	3	4	3	4	4	4	3	3	36	20	9	7
40-45	2	1	5000	1	1	4	3	1	1	11	9	9	6	9	9	9	9	9	9	6	6	6	96	3	3	3	3	3	3	3	3	3	3	3	3	33	18	9	6
35-40	2	8	75000	1	1	1	1	1	1	6	2	2	2	2	2	2	2	2	2	2	2	2	24	3	3	3	3	3	3	3	3	3	3	3	3	33	18	9	6
18-20	2	2	15000	5	2	1	1	4	4	17	1	2	2	1	1	2	2	3	2	4	3	4	27	5	4	1	3	2	4	2	4	1	1	3	3	32	21	7	4
40-45	2	4	35000	3	2	4	5	3	4	21	2	2	3	1	2	9	2	3	3	5	2	3	37	4	4	4	3	3	3	4	3	4	4	3	4	39	21	10	8
25-30	2	2	15000	1	1	1	1	2	2	8	9	9	9	9	9	9	9	9	9	9	9	9	108	3	3	3	3	4	3	3	3	3	3	3	3	34	19	9	6
45-50	2	2	15000	4	1	2	2	3	4	16	9	9	2	2	3	3	2	2	2	4	9	2	49	2	2	4	3	3	4	3	4	4	4	4	4	37	18	11	8
30-35	1	1	5000	1	3	1	1	1	1	8	1	1	2	2	2	2	2	2	2	2	2	2	22	4	5	2	4	4	4	4	1	2	4	2	4	38	22	8	8
65-70	1	7	65000	1	1	1	1	1	1	6	1	5	5	5	5	5	5	5	4	4	4	3	51	4	4	4	4	4	5	4	4	4	4	4	4	45	25	12	8
30-35	2	3	25000	1	1	1	1	1	1	6	3	4	4	5	6	4	5	5	5	4	6	5	56	4	5	5	5	4	4	4	4	4	4	5	4	47	25	14	8
65-70	2	6	55000	1	1	4	4	2	5	17	5	3	5	5	5	6	4	5	6	6	4	3	57	5	3	4	4	4	5	5	4	4	4	4	4	46	26	12	8
55-60	2	1	5000	1	1	2	1	3	2	10	9	2	9	9	9	9	9	9	9	2	9	9	94	3	3	3	3	3	3	3	3	3	3	3	3	33	18	9	6
20-25	2	3	25000	2	1	2	5	5	3	18	2	3	4	4	2	3	4	6	4	3	2	3	40	2	4	3	3	3	1	3	3	3	1	3	3	29	16	9	4
60-65	2	2	15000	3	2	5	5	5	5	25	3	3	5	1	2	4	5	3	2	2	3	3	36	4	4	3	3	4	5	5	5	5	3	4	3	45	27	12	6
65-70	2	5	45000	2	1	5	5	5	5	23	4	4	5	5	5	5	5	5	5	5	5	5	58	5	5	5	5	5	5	5	5	5	5	5	5	55	30	15	10
55-60	2	4	35000	5	2	5	5	5	5	27	4	4	3	3	6	5	2	3	6	2	5	3	46	3	3	3	3	3	3	3	3	3	3	4	3	34	18	10	6
45-50	2	4	35000	1	1	1	1	2	2	8	2	2	2	1	2	2	2	2	2	3	5	2	27	3	4	3	3	3	3	4	4	2	4	3	3	36	21	8	7
45-50	1	1	5000	5	1	2	1	5	5	19	5	5	5	2	5	5	6	6	1	1	1	5	47	5	4	4	1	1	3	5	4	1	1	1	1	27	22	3	2
60-65	1	11	105000	1	1	5	3	5	5	20	2	2	2	1	2	2	2	2	2	2	2	2	23	2	2	2	2	2	2	2	2	2	2	2	2	22	12	6	4
35-40	1	1	5000	2	1	4	2	1	2	12	2	2	3	1	1	2	2	1	3	1	2	1	21	4	3	4	5	4	3	5	5	3	3	4	3	42	24	12	6
18-20	1	4	35000	1	2	3	3	4	5	18	3	3	3	3	4	2	4	2	3	1	3	1	32	5	4	1	4	5	4	5	2	3	1	4	1	38	25	11	2
65-70	1	9	85000	2	1	2	1	4	4	14	1	1	1	1	1	1	1	1	2	1	1	1	13	2	2	2	2	2	2	2	2	2	2	2	2	22	12	6	4
20-25	2	1	5000	5	1	3	3	4	5	21	5	6	4	6	4	5	5	5	6	6	6	5	63	4	4	4	4	4	4	4	4	4	4	4	4	44	24	12	8
60-65	2	7	65000	3	1	4	4	1	3	16	5	5	5	5	5	5	5	6	6	6	6	6	65	5	5	5	5	5	5	5	5	5	5	5	5	55	30	15	10
25-30	2	6	55000	1	3	1	2	2	2	11	1	1	3	4	1	2	2	1	1	3	2	1	22	3	2	3	2	3	4	2	3	2	3	5	3	32	17	9	6
18-20	1	12	150000	1	1	1	1	1	1	6	1	1	1	1	1	1	2	2	1	1	2	1	15	1	2	1	1	1	1	1	1	1	1	1	1	12	7	3	2
25-30	2	4	35000	3	3	5	4	3	3	21	2	1	1	3	5	4	2	1	1	3	3	6	32	3	3	2	2	3	2	2	3	2	3	2	2	27	16	6	5
65-70	2	3	25000	3	2	4	4	4	4	21	6	6	6	6	6	6	6	6	6	6	6	6	72	5	5	5	5	5	5	5	5	5	5	5	5	55	30	15	10
20-25	2	1	5000	1	1	1	1	3	3	10	2	1	1	1	1	2	2	2	2	2	4	4	24	3	3	3	3	3	3	3	3	3	3	3	3	33	18	9	6
35-40	2	4	35000	4	4	3	2	3	4	20	3	4	4	5	5	5	2	2	2	2	2	2	38	3	1	3	3	3	3	3	3	3	3	3	3	31	16	9	6
60-65	2	1	5000	4	1	5	5	1	5	21	3	3	5	9	9	3	3	3	3	3	3	3	50	4	4	4	4	4	4	4	4	4	4	4	4	44	24	12	8
35-40	2	8	75000	4	1	3	3	4	4	19	9	5	4	4	5	4	9	9	3	5	2	3	62	5	4	5	5	3	4	3	5	5	2	4	1	41	24	14	3
20-25	2	1	5000	3	1	4	3	2	4	17	5	5	5	5	5	4	6	5	3	4	4	3	54	5	5	5	4	4	4	5	5	2	4	4	3	45	28	10	7
40-45	2	9	85000	1	1	2	2	2	2	10	1	3	3	2	2	2	2	3	2	2	2	2	26	3	3	3	3	3	3	3	3	3	3	3	3	33	18	9	6
60-65	2	7	65000	1	1	1	1	1	4	9	3	3	3	3	3	3	5	4	5	5	6	9	52	5	5	5	5	5	5	5	5	5	5	5	5	55	30	15	10
18-20	2	3	25000	5	5	5	4	1	2	22	5	4	2	4	2	4	5	3	5	4	3	3	44	3	3	2	3	5	2	3	3	4	2	2	4	34	19	9	6
30-35	1	1	5000	1	1	1	1	1	1	6	2	4	4	1	3	1	1	1	1	1	1	1	21	3	4	3	4	1	1	3	5	2	2	4	3	32	17	10	5
60-65	2	2	15000	1	1	3	4	3	1	13	2	2	2	1	2	2	1	3	1	1	2	2	21	2	2	2	2	2	2	2	2	2	2	2	2	22	12	6	4
55-60	2	2	15000	1	1	3	2	2	1	10	4	3	4	1	3	4	4	4	2	5	4	3	41	5	5	4	2	4	5	4	4	4	5	5	4	47	27	11	9
35-40	2	12	150000	1	1	4	4	4	4	18	1	1	1	1	1	1	1	1	1	1	1	1	12	1	1	1	1	1	1	1	1	1	1	1	1	11	6	3	2
45-50	2	1	5000	1	1	3	3	3	3	14	1	1	1	1	1	1	1	1	3	1	1	1	14	1	1	1	4	4	1	1	1	1	1	1	1	17	9	6	2
65-70	1	2	15000	4	1	2	2	3	3	15	2	2	2	1	1	1	3	2	2	3	1	2	22	3	2	3	2	3	3	3	3	3	3	2	3	30	17	7	6
20-25	1	4	35000	2	3	3	3	1	4	16	2	2	3	4	4	4	5	2	4	4	5	6	45	3	4	3	2	4	2	3	4	3	2	3	3	33	20	8	5
35-40	2	5	45000	2	1	1	1	1	2	8	1	1	1	1	1	1	1	1	3	2	3	3	19	4	1	1	1	3	1	5	4	1	2	4	2	28	18	6	4
50-55	1	11	105000	1	1	4	4	5	5	20	4	5	6	6	5	5	5	5	6	6	6	6	65	3	2	2	3	3	3	2	2	3	3	3	3	30	15	9	6
70-75	2	3	25000	2	1	2	2	2	2	11	3	3	3	3	3	4	3	3	2	4	4	4	39	4	4	3	3	4	3	4	4	3	3	4	4	40	23	10	7
20-25	1	11	105000	4	1	4	4	4	4	21	2	3	2	2	3	3	1	2	2	3	2	3	28	2	2	2	2	3	2	1	3	2	2	2	4	25	13	6	6
25-30	2	1	5000	1	2	3	2	5	1	14	5	4	3	2	1	6	5	4	4	3	2	1	40	2	2	1	2	2	2	1	2	1	5	2	3	24	11	5	8
40-45	1	2	15000	2	1	1	3	4	2	13	3	4	5	1	4	2	5	6	4	2	3	4	43	4	1	2	5	1	1	2	3	2	4	3	3	29	12	10	7
35-40	1	1	5000	1	1	4	3	4	4	17	1	1	1	1	1	1	1	1	1	1	1	1	12	3	3	3	3	3	3	3	3	3	3	3	3	33	18	9	6
35-40	1	4	35000	3	1	5	5	5	5	24	1	1	2	1	2	2	2	1	2	3	2	2	21	4	1	2	2	4	2	4	2	2	4	3	2	30	17	7	6
20-25	2	3	25000	2	1	4	3	4	5	19	2	2	2	1	2	2	1	2	1	4	2	2	23	3	2	4	1	3	3	3	3	2	3	2	4	29	17	5	7
50-55	1	7	65000	1	1	1	1	1	1	6	2	9	9	2	2	2	2	9	2	2	2	9	52	1	1	1	1	1	1	1	1	1	1	1	1	11	6	3	2
25-30	1	3	25000	4	4	5	3	4	4	24	5	3	2	9	1	6	4	4	1	3	4	3	45	5	3	3	2	4	3	2	3	2	3	5	3	35	20	9	6
18-20	2	1	5000	3	3	3	3	3	3	18	4	4	4	4	4	4	4	4	4	4	4	4	48	3	3	3	3	3	3	3	3	3	3	3	3	33	18	9	6
55-60	2	2	15000	1	1	1	1	1	1	6	9	3	3	1	9	3	3	4	4	5	5	5	54	5	5	5	5	5	5	5	5	5	5	5	5	55	30	15	10
30-35	1	9	85000	4	4	4	3	5	4	24	5	6	4	4	6	4	5	5	5	5	4	3	56	5	4	4	5	5	5	5	5	5	4	5	5	53	29	15	9
30-35	1	4	35000	1	4	1	1	4	4	15	2	2	1	2	3	5	5	5	3	1	2	3	34	4	4	3	2	3	1	2	3	3	3	4	3	32	17	9	6
35-40	1	2	15000	1	2	2	2	2	2	11	2	2	2	2	2	2	2	2	2	2	2	2	24	3	3	3	3	3	3	5	3	3	3	3	4	36	20	9	7
50-55	2	4	35000	2	1	1	2	2	2	10	3	2	5	3	4	5	5	5	5	6	6	6	55	4	4	4	4	3	4	4	4	4	4	4	4	43	23	12	8
30-35	2	6	55000	2	1	4	3	5	5	20	9	2	2	1	1	2	2	5	1	5	5	5	40	3	3	3	3	3	3	4	4	3	4	4	4	38	20	10	8
20-25	2	1	5000	3	1	3	3	3	3	16	2	2	3	2	3	3	2	3	2	5	6	5	38	3	3	3	3	3	3	3	3	3	3	3	3	33	18	9	6
20-25	2	1	5000	1	1	1	1	3	3	10	6	6	6	6	6	6	5	6	1	5	6	6	65	3	3	3	3	3	3	3	3	2	3	3	3	32	18	8	6
25-30	2	1	5000	1	1	2	2	1	2	9	1	1	1	2	2	2	1	2	2	2	1	1	18	3	2	3	3	4	4	4	3	3	3	3	3	35	20	9	6
35-40	2	2	15000	4	2	2	2	2	3	15	5	6	6	5	4	5	5	6	3	6	4	5	60	5	5	5	2	5	5	5	5	3	2	2	2	41	30	7	4
18-20	2	3	25000	3	4	4	4	3	2	20	6	9	6	2	2	1	4	4	5	4	2	3	48	1	3	4	1	3	3	1	3	3	4	4	3	29	14	8	7
50-55	2	2	15000	2	1	4	4	4	4	19	2	2	5	1	2	1	1	2	2	3	4	4	29	4	4	3	1	4	4	1	4	3	4	3	1	33	21	7	5
25-30	3	3	25000	2	4	5	5	3	4	23	3	6	4	5	4	4	4	5	4	4	6	5	54	4	2	2	3	4	3	3	3	1	3	3	2	31	19	7	5
20-25	2	8	75000	5	2	5	5	5	5	27	9	9	9	6	9	6	6	6	9	3	3	3	78	4	4	4	3	3	5	3	4	3	4	4	4	41	23	10	8
40-45	2	1	5000	4	4	3	3	2	3	19	5	4	5	6	5	4	6	5	6	5	5	4	60	4	5	5	4	5	5	5	5	4	4	4	5	50	29	12	9
30-35	2	6	55000	2	2	4	4	4	4	20	2	2	2	2	2	1	1	2	3	2	3	1	23	4	3	4	2	3	3	4	4	4	4	4	4	39	21	10	8
30-35	2	2	15000	4	1	3	3	2	1	14	1	1	1	2	2	1	1	4	3	2	1	1	20	1	3	3	1	2	3	2	1	3	1	3	1	21	12	7	2
50-55	2	2	15000	2	4	2	4	3	4	19	1	4	3	4	5	9	9	5	1	2	5	3	51	3	5	3	3	1	3	2	3	4	3	4	2	33	17	11	5
25-30	2	3	25000	1	1	1	1	2	2	8	3	2	3	3	3	3	3	3	3	3	3	3	35	4	4	4	4	4	4	4	4	4	4	4	4	44	24	12	8
50-55	1	7	65000	2	1	3	4	4	4	18	3	4	3	2	3	4	4	4	4	4	4	4	43	4	3	4	2	5	5	5	3	3	4	3	4	41	25	8	8
30-35	1	8	75000	2	1	3	2	4	2	14	4	6	4	2	2	3	2	4	4	4	3	4	42	4	4	4	4	4	4	4	4	4	4	4	4	44	24	12	8
20-25	2	3	25000	5	4	2	2	2	3	18	5	5	5	4	6	5	6	5	6	6	5	5	63	2	4	4	2	5	3	4	4	4	2	4	4	38	22	10	6
35-40	2	1	5000	3	1	1	1	1	1	8	2	1	2	1	2	1	2	2	2	2	2	1	20	3	3	3	3	3	3	3	3	3	3	3	3	33	18	9	6
50-55	2	4	35000	5	1	3	3	2	2	16	4	5	4	4	4	5	5	4	6	3	3	4	51	4	4	4	4	4	4	4	4	5	4	4	4	45	24	13	8
55-60	2	2	15000	1	1	1	1	1	1	6	3	1	3	1	1	1	3	3	4	5	5	5	35	3	3	3	3	3	3	3	3	3	3	3	3	33	18	9	6
20-25	2	12	150000	1	3	1	4	2	4	15	3	3	6	5	2	2	2	5	5	9	9	9	60	4	5	2	3	3	3	4	3	3	1	2	2	33	22	8	3
50-55	2	3	25000	1	1	4	4	1	1	12	2	2	3	1	2	2	2	3	2	3	2	2	26	4	4	4	3	4	4	4	4	3	4	3	4	41	24	9	8
20-25	2	2	15000	1	1	1	1	3	3	10	3	3	3	3	3	3	3	3	3	3	3	3	36	5	5	5	5	5	5	5	5	5	5	5	5	55	30	15	10
35-40	2	1	5000	2	1	2	2	2	2	11	5	5	5	2	5	5	5	5	5	5	5	5	57	5	5	5	4	5	5	5	4	4	4	5	4	50	29	13	8
60-65	2	4	35000	4	3	3	3	5	5	23	2	1	2	1	1	1	1	2	1	1	1	1	15	4	2	4	1	2	4	1	4	1	1	2	2	24	17	4	3
45-50	2	3	25000	1	1	1	1	1	1	6	1	1	1	1	1	1	1	1	1	1	1	1	12	3	3	3	3	3	3	3	3	3	3	3	3	33	18	9	6
30-35	2	3	25000	1	1	2	1	3	3	11	2	2	1	5	3	9	4	9	9	6	2	1	53	3	2	4	3	2	2	5	4	1	5	1	5	33	18	5	10
20-25	1	2	15000	1	2	3	3	3	5	17	5	5	6	4	3	5	3	6	6	5	5	5	58	4	4	4	3	3	4	3	4	3	3	3	3	37	22	9	6
35-40	2	4	35000	2	2	3	3	3	3	16	5	5	5	5	3	3	5	5	6	6	3	6	57	3	3	3	3	5	5	3	3	3	5	5	3	41	22	11	8
55-60	1	7	65000	3	2	5	4	4	4	22	4	4	3	3	4	3	2	4	3	4	3	4	41	4	1	1	1	3	4	1	1	1	3	1	3	23	14	3	6
60-65	2	1	5000	3	4	3	2	1	3	16	2	1	2	2	2	3	2	4	2	4	3	1	28	3	5	2	2	4	5	2	4	4	3	3	5	40	23	9	8
45-50	2	11	105000	1	3	3	3	4	5	19	6	6	6	6	6	6	6	6	6	6	6	6	72	5	5	5	5	5	5	5	5	5	5	5	5	55	30	15	10
45-50	2	6	55000	2	1	3	3	3	2	14	3	3	5	2	3	3	3	4	3	3	5	2	39	5	5	5	5	4	5	5	3	3	3	5	3	46	27	13	6
35-40	2	4	35000	3	1	2	3	3	3	15	4	4	1	1	1	1	1	1	1	1	1	1	18	3	3	3	3	3	3	4	4	3	3	3	3	35	20	9	6
25-30	1	1	5000	5	3	3	2	1	2	16	2	2	3	2	2	6	3	4	4	2	3	3	36	4	4	2	4	3	3	3	5	2	4	2	2	36	22	8	6
25-30	2	1	5000	2	1	1	1	3	3	11	4	2	2	2	5	5	6	5	4	5	6	5	51	5	4	4	4	4	4	4	4	5	5	5	4	48	25	14	9
18-20	2	1	5000	2	1	1	1	3	3	11	9	1	2	1	1	2	2	2	3	2	1	1	27	4	3	4	2	2	3	2	4	4	2	3	2	31	18	9	4
30-35	1	12	150000	5	1	5	4	2	5	22	6	9	9	9	6	5	5	6	5	5	5	6	76	3	3	4	5	2	2	3	2	2	4	2	4	32	15	9	8
40-45	2	7	65000	1	1	4	4	4	5	19	2	2	2	3	2	3	2	2	3	3	3	3	30	4	4	4	4	4	4	4	4	3	3	3	3	40	24	10	6
25-30	2	1	5000	4	1	1	1	1	1	9	9	9	9	9	9	9	9	9	9	9	9	9	108	3	3	3	3	3	3	3	3	3	3	3	3	33	18	9	6
20-25	2	2	15000	1	1	1	1	1	1	6	3	5	4	4	2	5	1	5	6	6	6	5	52	4	4	4	4	4	4	4	4	4	4	4	4	44	24	12	8
25-30	2	7	65000	4	3	3	3	3	3	19	5	5	6	4	2	1	6	5	3	2	2	1	42	2	4	3	1	5	3	4	2	3	2	2	3	31	20	6	5
30-35	2	1	5000	2	1	1	2	2	1	9	5	5	5	5	5	5	5	5	5	5	5	5	60	4	4	4	4	4	4	4	4	4	4	4	4	44	24	12	8
40-45	1	2	15000	3	1	4	4	4	5	21	4	4	4	4	5	2	4	4	3	4	4	2	44	2	2	1	2	4	3	2	4	3	3	1	2	28	17	6	5
30-35	1	9	85000	3	5	3	2	5	4	22	6	6	6	5	6	6	6	6	6	6	6	6	71	4	5	5	3	5	5	2	5	5	5	5	5	49	26	13	10
25-30	2	5	45000	3	1	4	3	4	4	19	5	6	6	6	5	6	6	6	9	9	6	5	75	4	4	4	4	4	4	5	5	2	3	4	4	43	26	10	7
60-65	2	2	15000	3	2	4	4	4	3	20	6	6	6	6	6	6	6	6	6	6	6	6	72	4	4	4	4	4	4	4	4	4	4	4	4	44	24	12	8
30-35	2	12	150000	2	1	3	3	3	3	15	9	9	2	9	9	3	3	2	4	3	3	3	59	3	3	3	3	3	3	3	3	3	3	3	3	33	18	9	6
20-25	1	3	25000	3	3	3	3	4	5	21	4	5	5	3	5	5	4	4	4	4	5	4	52	5	2	4	4	2	4	4	4	2	3	2	3	35	21	8	6
60-65	2	2	15000	1	1	1	1	1	1	6	5	1	1	1	1	5	5	1	1	5	5	5	36	5	3	3	5	5	5	5	3	5	3	3	3	45	26	13	6
20-25	2	4	35000	2	1	4	4	4	4	19	5	5	5	5	5	5	5	6	6	4	4	4	59	4	2	4	4	4	4	4	4	2	2	2	2	34	22	8	4
55-60	2	4	35000	2	1	3	3	3	3	15	2	2	2	2	2	2	2	2	2	2	2	2	24	3	3	3	3	3	3	3	3	3	3	3	3	33	18	9	6
40-45	2	6	55000	3	2	4	4	4	5	22	4	5	4	4	4	4	3	4	2	1	5	1	41	4	4	4	4	4	4	4	4	2	3	4	3	40	24	10	6
45-50	2	3	25000	1	1	1	1	1	1	6	5	5	5	5	5	5	5	5	5	5	5	5	60	5	5	5	5	5	5	5	5	5	5	5	5	55	30	15	10
50-55	1	5	45000	5	4	5	5	4	3	26	3	1	3	9	3	1	3	3	1	1	1	5	34	2	2	2	1	4	1	2	4	1	4	2	4	27	15	4	8
25-30	1	12	150000	3	2	3	4	3	3	18	2	1	2	1	2	2	3	2	2	2	2	3	24	5	2	4	3	2	2	1	1	2	3	2	2	25	13	7	5
60-65	2	7	65000	1	1	3	3	3	3	14	9	9	9	9	9	9	9	9	9	9	9	9	108	3	3	3	3	3	3	3	3	3	3	3	3	33	18	9	6
70-75	1	4	35000	1	1	4	4	3	4	17	2	2	2	1	2	2	2	2	2	2	2	2	23	3	3	3	3	3	3	3	3	3	3	3	3	33	18	9	6
60-65	2	3	25000	1	1	2	2	2	2	10	9	9	9	1	9	9	9	9	9	2	3	4	82	3	3	3	3	3	3	3	3	3	3	3	3	33	18	9	6
20-25	2	2	15000	4	4	1	3	2	1	15	2	2	2	2	5	5	3	2	4	2	2	6	37	4	4	3	1	4	5	2	3	3	3	2	2	33	22	6	5
55-60	2	2	15000	3	1	3	4	3	5	19	4	4	3	4	5	6	4	5	4	6	5	5	55	5	5	5	5	5	5	5	4	5	5	5	5	54	29	15	10
40-45	1	6	55000	4	2	3	2	4	4	19	2	3	4	2	3	3	3	3	3	3	3	3	35	2	2	2	2	2	2	2	2	2	2	1	2	21	12	5	4
45-50	2	11	105000	2	1	4	3	4	4	18	3	2	2	2	3	3	2	3	3	3	2	3	31	4	2	3	2	4	4	4	4	2	3	3	3	35	22	7	6
25-30	1	3	25000	1	1	3	3	2	1	11	4	6	6	6	6	6	5	6	6	6	6	6	69	4	4	4	4	3	4	4	5	4	4	4	3	43	24	12	7
55-60	2	2	15000	1	1	3	2	2	3	12	5	5	5	2	5	5	5	5	9	5	9	9	69	4	3	4	3	4	4	5	4	3	3	4	3	40	24	10	6
35-40	2	11	105000	1	2	3	4	3	3	16	3	3	4	4	2	6	5	5	4	5	5	5	51	3	4	3	3	3	2	3	2	3	3	3	3	32	17	9	6
25-30	2	3	25000	2	1	3	1	3	3	13	4	6	5	4	4	6	5	6	6	6	6	6	64	4	4	4	3	5	4	5	4	3	3	3	3	41	26	9	6
45-50	2	2	15000	2	2	2	2	2	3	13	5	5	4	3	4	4	5	5	5	5	5	5	55	4	4	4	4	4	4	4	4	4	4	4	4	44	24	12	8
20-25	2	11	105000	4	1	3	5	5	3	21	6	4	5	2	5	4	3	9	6	3	4	2	53	4	2	2	1	2	2	3	3	1	2	2	3	25	16	4	5
50-55	1	2	15000	2	1	3	3	3	3	15	6	5	5	5	5	4	4	5	6	6	6	6	63	4	4	5	4	4	4	4	4	5	4	4	4	45	24	13	8
25-30	2	2	15000	4	1	4	5	5	5	24	6	5	3	2	4	5	3	4	4	5	6	6	53	4	4	3	4	4	5	5	3	3	4	4	2	42	25	11	6
50-55	2	4	35000	2	1	2	3	3	3	14	2	3	3	4	4	4	5	5	4	2	2	2	40	5	4	4	3	4	5	5	3	3	4	2	4	42	26	8	8
20-25	1	5	45000	4	4	3	3	3	4	21	5	4	4	3	4	3	4	4	3	2	3	3	42	3	3	3	1	2	3	3	3	2	2	3	3	28	17	6	5
55-60	2	4	35000	5	2	5	5	5	5	27	5	5	5	4	5	5	5	5	5	4	6	3	57	4	4	4	4	4	4	4	4	4	4	4	4	44	24	12	8
50-55	2	3	25000	2	1	4	5	2	2	16	3	3	3	3	3	4	3	3	3	4	4	3	39	5	5	5	5	5	5	5	5	3	5	5	5	53	30	13	10
40-45	2	3	25000	1	1	1	1	1	1	6	1	1	1	1	1	1	1	1	1	1	1	1	12	3	3	3	3	3	3	3	2	3	3	3	3	32	17	9	6
35-40	2	3	25000	2	1	4	4	3	3	17	5	5	5	5	5	3	2	5	6	6	6	5	58	4	5	5	5	5	5	4	5	5	5	5	5	53	28	15	10
50-55	2	2	15000	1	1	1	1	1	1	6	2	1	2	1	1	2	2	2	2	2	1	2	20	1	1	1	1	1	1	1	1	1	1	1	1	11	6	3	2
25-30	1	5	45000	1	1	2	3	4	4	15	2	2	3	2	1	1	1	2	3	3	2	1	23	4	3	2	2	4	2	4	3	5	4	5	3	39	20	12	7
30-35	1	3	25000	2	1	4	3	4	4	18	6	6	6	2	1	1	1	1	2	4	3	2	35	3	4	4	3	3	2	3	3	2	2	2	2	29	18	7	4
35-40	1	2	15000	2	1	1	2	3	4	13	2	2	2	2	9	9	9	2	9	9	9	2	66	4	4	4	3	3	4	4	4	4	4	3	4	41	23	10	8
20-25	2	6	55000	5	1	1	2	2	3	14	1	1	1	3	5	1	1	4	6	9	2	1	35	1	2	2	5	1	4	3	4	4	3	5	5	37	15	14	8
45-50	2	2	15000	2	2	2	5	5	5	21	2	9	5	9	2	2	2	2	2	2	2	2	41	5	3	5	3	4	4	4	5	3	4	4	3	42	25	10	7
20-25	2	6	55000	2	1	1	5	2	2	13	3	6	6	6	6	6	2	6	6	6	6	6	65	5	5	5	5	5	5	4	5	5	5	5	5	54	29	15	10
35-40	1	2	15000	2	2	5	5	2	5	21	5	5	5	5	5	5	5	5	5	4	5	5	59	4	4	4	4	4	4	4	4	4	4	4	4	44	24	12	8
18-20	2	1	5000	2	1	5	5	5	5	23	1	1	1	1	1	1	1	1	1	1	1	1	12	3	3	3	3	3	3	3	3	3	3	3	3	33	18	9	6
40-45	2	11	105000	1	1	2	2	2	3	11	2	3	1	1	2	6	1	1	6	6	5	5	39	2	5	2	5	4	3	1	3	4	4	5	5	41	18	14	9
45-50	2	6	55000	2	1	1	1	3	3	11	5	5	5	1	1	3	2	4	4	5	5	5	45	4	4	4	4	4	4	4	4	4	4	4	4	44	24	12	8
45-50	2	4	35000	1	1	3	3	3	3	14	9	1	6	1	1	1	1	6	6	1	1	1	35	3	3	4	3	3	3	3	3	3	3	3	3	33	18	9	6
35-40	2	4	35000	1	2	4	5	3	4	19	4	3	5	5	6	4	1	5	3	5	3	5	49	5	4	5	3	5	4	4	5	3	5	3	5	46	27	9	10
25-30	2	5	45000	2	2	3	3	3	3	16	5	5	5	5	5	5	5	5	5	5	5	5	60	5	4	5	5	5	5	5	5	5	4	4	5	52	29	14	9
18-20	2	1	5000	4	1	4	4	5	5	23	9	9	2	1	2	2	2	2	2	2	6	2	41	5	4	3	4	4	4	4	5	4	4	4	4	46	26	12	8
40-45	2	6	55000	2	2	3	4	3	3	17	2	3	3	9	2	9	9	3	3	4	3	3	53	3	3	3	3	3	3	3	3	3	3	3	3	33	18	9	6
25-30	2	3	25000	5	1	4	2	2	2	16	5	5	5	5	5	5	5	6	6	6	2	3	58	1	1	1	1	1	1	1	1	1	1	1	1	11	6	3	2
30-35	#NULL!	#NULL!	#NULL!	4	1	1	1	2	2	11	6	6	6	6	6	6	6	6	6	6	6	6	72	3	3	3	3	3	3	3	3	3	3	3	3	33	18	9	6
18-20	2	2	15000	1	1	5	5	4	3	19	4	5	5	2	2	2	3	3	3	5	1	1	36	5	4	3	3	3	3	4	4	3	3	1	3	36	23	7	6
55-60	2	1	5000	3	1	3	2	3	3	15	2	2	2	2	2	2	2	2	2	2	2	2	24	4	4	4	4	4	4	4	4	4	4	4	4	44	24	12	8
18-20	#NULL!	#NULL!	#NULL!	1	1	1	2	1	2	8	4	4	4	3	2	4	4	5	4	5	6	4	49	5	2	5	3	5	4	4	3	4	5	2	4	41	23	9	9
25-30	2	#NULL!	#NULL!	2	2	4	5	3	2	18	1	1	2	3	1	3	3	2	4	5	6	4	35	2	3	4	3	2	2	3	3	3	3	3	1	28	15	9	4
30-35	2	12	150000	5	5	5	5	5	5	30	6	6	6	6	6	6	6	6	6	6	6	6	72	5	5	5	5	5	5	5	5	5	5	5	5	55	30	15	10
30-35	#NULL!	#NULL!	#NULL!	4	1	5	5	5	5	25	1	2	9	1	1	1	1	2	3	1	1	1	24	1	1	1	1	1	1	1	1	1	1	1	1	11	6	3	2
20-25	1	3	25000	4	1	5	5	4	3	22	2	2	1	3	2	4	3	2	4	6	5	3	37	1	3	2	5	2	1	3	2	1	2	4	3	27	12	10	5
40-45	1	2	15000	1	1	1	1	1	1	6	9	9	9	9	9	9	9	9	9	9	9	9	108	5	5	5	5	5	5	4	5	5	5	4	5	53	29	14	10
40-45	2	1	5000	4	4	4	4	4	4	24	1	1	1	1	1	1	9	9	6	5	9	5	49	5	5	5	5	5	5	5	5	5	5	5	5	55	30	15	10
40-45	#NULL!	#NULL!	#NULL!	1	1	1	1	1	1	6	1	1	1	1	1	1	1	1	1	3	1	6	19	3	3	3	3	3	3	3	3	3	4	3	4	35	18	9	8
40-45	#NULL!	#NULL!	#NULL!	1	1	1	3	5	5	16	2	1	2	2	2	2	2	2	2	2	2	2	23	2	2	2	2	2	2	2	2	2	2	2	2	22	12	6	4
18-20	#NULL!	#NULL!	#NULL!	1	1	2	3	3	3	13	4	5	5	5	5	1	3	5	3	3	5	5	49	4	5	4	4	4	4	4	4	5	4	4	4	46	25	13	8
35-40	#NULL!	#NULL!	#NULL!	3	1	2	2	2	2	12	6	4	3	2	1	1	4	6	6	5	5	3	46	2	2	2	3	1	1	5	4	3	4	2	3	30	15	8	7
35-40	2	1	5000	2	1	3	3	4	5	18	2	1	2	2	1	2	1	2	5	2	4	1	25	4	2	3	3	3	3	3	3	4	3	4	3	35	18	11	6
40-45	#NULL!	#NULL!	#NULL!	1	1	1	1	3	1	8	3	3	3	1	3	3	3	3	3	3	3	4	35	5	5	5	5	5	5	5	5	5	5	5	5	55	30	15	10
45-50	#NULL!	#NULL!	#NULL!	1	1	5	4	5	5	21	3	2	3	1	3	4	4	3	3	5	5	3	39	5	3	4	3	4	4	4	5	3	3	4	4	42	25	10	7
65-70	#NULL!	#NULL!	#NULL!	2	1	5	3	1	3	15	4	6	6	6	4	2	9	4	6	5	6	6	64	3	3	4	3	3	4	3	2	4	5	4	5	39	18	11	10
45-50	#NULL!	#NULL!	#NULL!	3	2	4	3	3	2	17	2	2	1	1	3	2	5	5	3	2	4	5	35	5	3	5	3	5	2	1	1	1	4	4	2	31	17	8	6
30-35	#NULL!	#NULL!	#NULL!	1	1	1	1	1	1	6	1	1	1	1	1	1	1	1	1	1	1	1	12	3	3	3	3	3	3	3	3	3	3	3	3	33	18	9	6
60-65	#NULL!	#NULL!	#NULL!	2	1	3	2	1	2	11	2	3	4	1	2	3	2	2	4	3	3	2	31	3	4	4	1	4	4	3	3	4	3	3	3	35	21	8	6
20-25	#NULL!	#NULL!	#NULL!	2	1	3	3	3	3	15	4	2	4	1	2	2	2	2	1	5	4	2	31	3	2	3	2	3	4	3	3	4	3	4	3	34	18	10	6
70-75	2	2	15000	2	2	4	4	4	1	17	5	5	6	9	2	4	4	5	6	4	4	4	58	4	4	5	3	4	4	4	3	3	4	4	4	41	23	10	8
30-35	#NULL!	#NULL!	#NULL!	2	2	4	4	3	2	17	5	4	4	2	1	9	9	6	5	4	9	9	67	5	2	3	1	3	1	2	1	5	2	3	5	30	14	9	7
40-45	2	#NULL!	#NULL!	1	1	1	2	2	2	9	4	5	4	3	5	5	5	4	4	3	3	4	49	3	3	3	3	3	3	4	3	3	3	3	3	34	19	9	6
30-35	#NULL!	#NULL!	#NULL!	1	1	3	3	3	3	14	5	5	5	5	5	5	5	5	5	5	5	5	60	5	4	4	5	3	4	4	5	3	4	3	3	43	25	11	7
45-50	#NULL!	#NULL!	#NULL!	1	3	3	2	5	2	16	3	3	2	2	2	5	5	4	2	2	1	1	32	4	2	3	3	2	1	2	1	2	1	2	2	22	12	7	3
